# Supplementary material for: Prediction Errors in Learning Drug Response from Gene Expression Data – Influence of Labeling, Sample Size, and Machine Learning Algorithm
Source: PLoS One. 2013 Jul 23;8(7):e70294. doi: 10.1371/journal.pone.0070294 (PMC3720898; doi:10.1371/journal.pone.0070294)
Supplement: Table S1 — Empirical p-Values for every compound, panel, algorithm, and labeling combination. A comma separated data table: The metric column contains an abbreviation of the used metric, the ‘metric.median’ column has the numerical value in this metric, while ‘p_value’ contains the empirical p-Values estimated from the null-model. Columns expSet, labeling, model, and compound contain the panel, the labeling (one of regression, binary or 3class), the algorithm, and the compound (drug) respectively. (CSV) [file pone.0070294.s001.csv]

expSet	labeling	model	compound	p_value	synthetic	metric.median	metric
bsp	binary	rfDefault_classification	cisplatin	0.018164649	FALSE	0.732142857	p_auc
bsp	binary	rfDefault_classification	docetaxel	0.420475252	FALSE	0.305555556	p_auc
bsp	binary	rfDefault_classification	erlotinib	0.334709786	FALSE	0.369047619	p_auc
bsp	binary	rfDefault_classification	gemcitabin	0.187989459	FALSE	0.433333333	p_auc
bsp	binary	rfDefault_classification	paclitaxel	0.601106416	FALSE	0.2	p_auc
bsp	binary	rfDefault_classification	pemetrexed	0.289657439	FALSE	0.394444444	p_auc
bsp	binary	rfDefault_classification	regorafinib	0.922338913	FALSE	0.05	p_auc
bsp	binary	rfDefault_classification	vinorelbin	0.849243828	FALSE	0.130555556	p_auc
bsp	binary	svmLinear_classification	cisplatin	0.011050724	FALSE	0.815789474	p_Accuracy
bsp	binary	svmLinear_classification	docetaxel	0.358845246	FALSE	0.473684211	p_Accuracy
bsp	binary	svmLinear_classification	erlotinib	0.295201534	FALSE	0.526315789	p_Accuracy
bsp	binary	svmLinear_classification	gemcitabin	0.129521389	FALSE	0.578947368	p_Accuracy
bsp	binary	svmLinear_classification	paclitaxel	0.587766889	FALSE	0.368421053	p_Accuracy
bsp	binary	svmLinear_classification	pemetrexed	0.044245981	FALSE	0.631578947	p_Accuracy
bsp	binary	svmLinear_classification	regorafinib	0.868189026	FALSE	0.289473684	p_Accuracy
bsp	binary	svmLinear_classification	vinorelbin	0.511483313	FALSE	0.394736842	p_Accuracy
bsp	binary	rfPca_classification	cisplatin	0.276740745	FALSE	0.529761905	p_auc
bsp	binary	rfPca_classification	docetaxel	0.129315008	FALSE	0.605555556	p_auc
bsp	binary	rfPca_classification	erlotinib	0.81506292	FALSE	0.255952381	p_auc
bsp	binary	rfPca_classification	gemcitabin	0.644810153	FALSE	0.313888889	p_auc
bsp	binary	rfPca_classification	paclitaxel	0.627393369	FALSE	0.319444444	p_auc
bsp	binary	rfPca_classification	pemetrexed	0.097930414	FALSE	0.6	p_auc
bsp	binary	rfPca_classification	regorafinib	0.746106024	FALSE	0.269444444	p_auc
bsp	binary	rfPca_classification	vinorelbin	0.778664712	FALSE	0.255555556	p_auc
bsp	binary	svmLinearPca_classification	cisplatin	0.406003989	FALSE	0.5	p_Accuracy
bsp	binary	svmLinearPca_classification	docetaxel	0.085672305	FALSE	0.631578947	p_Accuracy
bsp	binary	svmLinearPca_classification	erlotinib	0.505149381	FALSE	0.473684211	p_Accuracy
bsp	binary	svmLinearPca_classification	gemcitabin	0.330880766	FALSE	0.473684211	p_Accuracy
bsp	binary	svmLinearPca_classification	paclitaxel	0.489228571	FALSE	0.394736842	p_Accuracy
bsp	binary	svmLinearPca_classification	pemetrexed	0.493583817	FALSE	0.473684211	p_Accuracy
bsp	binary	svmLinearPca_classification	regorafinib	0.481746364	FALSE	0.473684211	p_Accuracy
bsp	binary	svmLinearPca_classification	vinorelbin	0.884729498	FALSE	0.289473684	p_Accuracy
bsp	binary	rf2Stage_classification	cisplatin	0.067150381	FALSE	0.669642857	p_auc
bsp	binary	rf2Stage_classification	docetaxel	0.209342158	FALSE	0.5	p_auc
bsp	binary	rf2Stage_classification	erlotinib	0.494570859	FALSE	0.366071429	p_auc
bsp	binary	rf2Stage_classification	gemcitabin	0.230192593	FALSE	0.472222222	p_auc
bsp	binary	rf2Stage_classification	paclitaxel	0.470226888	FALSE	0.322222222	p_auc
bsp	binary	rf2Stage_classification	pemetrexed	0.365652854	FALSE	0.366666667	p_auc
bsp	binary	rf2Stage_classification	regorafinib	0.929287552	FALSE	0.019444444	p_auc
bsp	binary	rf2Stage_classification	vinorelbin	0.821145904	FALSE	0.219444444	p_auc
bsp	binary	plr_lasso	cisplatin	0.122073164	FALSE	0.708333333	p_auc
bsp	binary	plr_lasso	docetaxel	0.043794989	FALSE	0.872222222	p_auc
bsp	binary	plr_lasso	erlotinib	0.612891707	FALSE	0.375	p_auc
bsp	binary	plr_lasso	gemcitabin	0.430719499	FALSE	0.427777778	p_auc
bsp	binary	plr_lasso	paclitaxel	0.708482252	FALSE	0.355555556	p_auc
bsp	binary	plr_lasso	pemetrexed	0.790734413	FALSE	0.216666667	p_auc
bsp	binary	plr_lasso	regorafinib	0.967837459	FALSE	0.111111111	p_auc
bsp	binary	plr_lasso	vinorelbin	0.889484223	FALSE	0.183333333	p_auc
bsp	class_3	rfDefault_classification	cisplatin	0.075502564	FALSE	0.5775	p_m_auc
bsp	class_3	rfDefault_classification	docetaxel	0.315931082	FALSE	0.391534392	p_m_auc
bsp	class_3	rfDefault_classification	erlotinib	0.58351769	FALSE	0.31404321	p_m_auc
bsp	class_3	rfDefault_classification	gemcitabin	0.512568805	FALSE	0.334693878	p_m_auc
bsp	class_3	rfDefault_classification	paclitaxel	0.437265101	FALSE	0.326719577	p_m_auc
bsp	class_3	rfDefault_classification	pemetrexed	0.530870355	FALSE	0.344217687	p_m_auc
bsp	class_3	rfDefault_classification	regorafinib	0.977566909	FALSE	0.125	p_m_auc
bsp	class_3	rfDefault_classification	vinorelbin	0.787660747	FALSE	0.225529101	p_m_auc
bsp	class_3	svmLinear_classification	cisplatin	0.154175267	FALSE	0.379194475	p_F1_score
bsp	class_3	svmLinear_classification	docetaxel	0.07166937	FALSE	0.486855922	p_F1_score
bsp	class_3	svmLinear_classification	erlotinib	0.565739102	FALSE	0.219900498	p_F1_score
bsp	class_3	svmLinear_classification	gemcitabin	0.222665659	FALSE	0.315789474	p_F1_score
bsp	class_3	svmLinear_classification	paclitaxel	0.284745612	FALSE	0.300282984	p_F1_score
bsp	class_3	svmLinear_classification	pemetrexed	0.453162058	FALSE	0.309062439	p_F1_score
bsp	class_3	svmLinear_classification	regorafinib	0.575704734	FALSE	NA	p_F1_score
bsp	class_3	svmLinear_classification	vinorelbin	0.706448616	FALSE	0.173694321	p_F1_score
bsp	class_3	rfPca_classification	cisplatin	0.086058997	FALSE	0.635833333	p_m_auc
bsp	class_3	rfPca_classification	docetaxel	0.286392489	FALSE	0.490740741	p_m_auc
bsp	class_3	rfPca_classification	erlotinib	0.898489409	FALSE	0.299382716	p_m_auc
bsp	class_3	rfPca_classification	gemcitabin	0.308007989	FALSE	0.499659864	p_m_auc
bsp	class_3	rfPca_classification	paclitaxel	0.614871727	FALSE	0.415013228	p_m_auc
bsp	class_3	rfPca_classification	pemetrexed	0.176052427	FALSE	0.57585034	p_m_auc
bsp	class_3	rfPca_classification	regorafinib	0.798675641	FALSE	0.358796296	p_m_auc
bsp	class_3	rfPca_classification	vinorelbin	0.778661116	FALSE	0.355820106	p_m_auc
bsp	class_3	svmLinearPca_classification	cisplatin	0.065206211	FALSE	0.491050944	p_F1_score
bsp	class_3	svmLinearPca_classification	docetaxel	0.091019946	FALSE	0.503124107	p_F1_score
bsp	class_3	svmLinearPca_classification	erlotinib	0.583543784	FALSE	0.264176831	p_F1_score
bsp	class_3	svmLinearPca_classification	gemcitabin	0.595660783	FALSE	0.265369115	p_F1_score
bsp	class_3	svmLinearPca_classification	paclitaxel	0.610274944	FALSE	0.212536769	p_F1_score
bsp	class_3	svmLinearPca_classification	pemetrexed	0.454465486	FALSE	0.295491143	p_F1_score
bsp	class_3	svmLinearPca_classification	regorafinib	0.857845065	FALSE	0.161900044	p_F1_score
bsp	class_3	svmLinearPca_classification	vinorelbin	0.564154395	FALSE	0.23946037	p_F1_score
bsp	class_3	rf2Stage_classification	cisplatin	0.060697021	FALSE	0.607916667	p_m_auc
bsp	class_3	rf2Stage_classification	docetaxel	0.252935281	FALSE	0.477843915	p_m_auc
bsp	class_3	rf2Stage_classification	erlotinib	0.59554267	FALSE	0.36882716	p_m_auc
bsp	class_3	rf2Stage_classification	gemcitabin	0.624351257	FALSE	0.372789116	p_m_auc
bsp	class_3	rf2Stage_classification	paclitaxel	0.500866982	FALSE	0.392195767	p_m_auc
bsp	class_3	rf2Stage_classification	pemetrexed	0.447117414	FALSE	0.431292517	p_m_auc
bsp	class_3	rf2Stage_classification	regorafinib	0.942661484	FALSE	0.158730159	p_m_auc
bsp	class_3	rf2Stage_classification	vinorelbin	0.71306063	FALSE	0.340277778	p_m_auc
bsp	regression	rfDefault_regression	cisplatin	0.249301358	FALSE	0.096828761	p_rmse
bsp	regression	rfDefault_regression	docetaxel	0.066463304	FALSE	1.319619834	p_rmse
bsp	regression	rfDefault_regression	erlotinib	0.743776649	FALSE	0.480295229	p_rmse
bsp	regression	rfDefault_regression	gemcitabin	0.321806003	FALSE	0.838706692	p_rmse
bsp	regression	rfDefault_regression	paclitaxel	0.187773772	FALSE	1.008463124	p_rmse
bsp	regression	rfDefault_regression	pemetrexed	0.401963329	FALSE	0.439605203	p_rmse
bsp	regression	rfDefault_regression	regorafinib	0.915512069	FALSE	0.174321272	p_rmse
bsp	regression	rfDefault_regression	vinorelbin	0.956621367	FALSE	0.786232133	p_rmse
bsp	regression	svmLinear_regression	cisplatin	0.367024668	FALSE	0.097938146	p_rmse
bsp	regression	svmLinear_regression	docetaxel	0.045170472	FALSE	1.246198924	p_rmse
bsp	regression	svmLinear_regression	erlotinib	0.324301823	FALSE	0.459708443	p_rmse
bsp	regression	svmLinear_regression	gemcitabin	0.279638232	FALSE	0.829917169	p_rmse
bsp	regression	svmLinear_regression	paclitaxel	0.28604587	FALSE	1.031727115	p_rmse
bsp	regression	svmLinear_regression	pemetrexed	0.254381282	FALSE	0.42624746	p_rmse
bsp	regression	svmLinear_regression	regorafinib	0.824310571	FALSE	0.181466407	p_rmse
bsp	regression	svmLinear_regression	vinorelbin	0.835488086	FALSE	0.82983	p_rmse
bsp	regression	rfPca_regression	cisplatin	0.294644915	FALSE	0.097810861	p_rmse
bsp	regression	rfPca_regression	docetaxel	0.26659691	FALSE	1.430896938	p_rmse
bsp	regression	rfPca_regression	erlotinib	0.420395944	FALSE	0.468917453	p_rmse
bsp	regression	rfPca_regression	gemcitabin	0.350793841	FALSE	0.850883589	p_rmse
bsp	regression	rfPca_regression	paclitaxel	0.358117592	FALSE	1.045864307	p_rmse
bsp	regression	rfPca_regression	pemetrexed	0.162662413	FALSE	0.429106737	p_rmse
bsp	regression	rfPca_regression	regorafinib	0.58843199	FALSE	0.170540363	p_rmse
bsp	regression	rfPca_regression	vinorelbin	0.63158567	FALSE	0.78775588	p_rmse
bsp	regression	svmLinearPca_regression	cisplatin	0.278057002	FALSE	0.096929535	p_rmse
bsp	regression	svmLinearPca_regression	docetaxel	0.197776104	FALSE	1.400005106	p_rmse
bsp	regression	svmLinearPca_regression	erlotinib	0.518357941	FALSE	0.466981116	p_rmse
bsp	regression	svmLinearPca_regression	gemcitabin	0.769694632	FALSE	0.886776085	p_rmse
bsp	regression	svmLinearPca_regression	paclitaxel	0.359545047	FALSE	1.014602164	p_rmse
bsp	regression	svmLinearPca_regression	pemetrexed	0.34425031	FALSE	0.444984013	p_rmse
bsp	regression	svmLinearPca_regression	regorafinib	0.345893945	FALSE	0.161488294	p_rmse
bsp	regression	svmLinearPca_regression	vinorelbin	0.971804069	FALSE	0.809414227	p_rmse
bsp	regression	rf2Stage_regression	cisplatin	0.267802725	FALSE	0.094544618	p_rmse
bsp	regression	rf2Stage_regression	docetaxel	0.079317142	FALSE	1.294623412	p_rmse
bsp	regression	rf2Stage_regression	erlotinib	0.697760563	FALSE	0.47419709	p_rmse
bsp	regression	rf2Stage_regression	gemcitabin	0.421246711	FALSE	0.826662996	p_rmse
bsp	regression	rf2Stage_regression	paclitaxel	0.145291904	FALSE	0.983747542	p_rmse
bsp	regression	rf2Stage_regression	pemetrexed	0.462675768	FALSE	0.446007377	p_rmse
bsp	regression	rf2Stage_regression	regorafinib	0.932425268	FALSE	0.175974029	p_rmse
bsp	regression	rf2Stage_regression	vinorelbin	0.900685813	FALSE	0.811425606	p_rmse
bsp	regression	elasticNet	cisplatin	0.06694585	FALSE	0.087215705	p_rmse
bsp	regression	elasticNet	docetaxel	0.078154194	FALSE	1.260662539	p_rmse
bsp	regression	elasticNet	erlotinib	0.142666269	FALSE	0.434507258	p_rmse
bsp	regression	elasticNet	gemcitabin	0.350635214	FALSE	0.895842592	p_rmse
bsp	regression	elasticNet	paclitaxel	0.058784666	FALSE	0.871330134	p_rmse
bsp	regression	elasticNet	pemetrexed	0.260644382	FALSE	0.439751705	p_rmse
bsp	regression	elasticNet	regorafinib	0.833018671	FALSE	0.199204021	p_rmse
bsp	regression	elasticNet	vinorelbin	0.320340648	FALSE	0.753017679	p_rmse
nci_60	binary	rfDefault_classification	cisplatin	0.113051874	FALSE	0.566954023	p_auc
nci_60	binary	rfDefault_classification	docetaxel	0.011050724	FALSE	0.659928656	p_auc
nci_60	binary	rfDefault_classification	gemcitabin	0.038455426	FALSE	0.642857143	p_auc
nci_60	binary	rfDefault_classification	paclitaxel	0.035299059	FALSE	0.641091954	p_auc
nci_60	binary	rfDefault_classification	pemetrexed	0.106960047	FALSE	0.605731225	p_auc
nci_60	binary	rfDefault_classification	carboplatin	0.025782286	FALSE	0.612615207	p_auc
nci_60	binary	svmLinear_classification	cisplatin	0.178632947	FALSE	0.56779661	p_Accuracy
nci_60	binary	svmLinear_classification	docetaxel	0.045983826	FALSE	0.620689655	p_Accuracy
nci_60	binary	svmLinear_classification	gemcitabin	0.023288694	FALSE	0.652542373	p_Accuracy
nci_60	binary	svmLinear_classification	paclitaxel	0.057045416	FALSE	0.610169492	p_Accuracy
nci_60	binary	svmLinear_classification	pemetrexed	0.029919803	FALSE	0.807017544	p_Accuracy
nci_60	binary	svmLinear_classification	carboplatin	0.163733882	FALSE	0.550847458	p_Accuracy
nci_60	binary	rfPca_classification	cisplatin	0.178697074	FALSE	0.59137931	p_auc
nci_60	binary	rfPca_classification	docetaxel	0.04856615	FALSE	0.64863258	p_auc
nci_60	binary	rfPca_classification	gemcitabin	0.281844683	FALSE	0.541186636	p_auc
nci_60	binary	rfPca_classification	paclitaxel	0.033885936	FALSE	0.602011494	p_auc
nci_60	binary	rfPca_classification	pemetrexed	0.29686442	FALSE	0.529150198	p_auc
nci_60	binary	rfPca_classification	carboplatin	0.026438443	FALSE	0.639112903	p_auc
nci_60	binary	svmLinearPca_classification	cisplatin	0.207095634	FALSE	0.550847458	p_Accuracy
nci_60	binary	svmLinearPca_classification	docetaxel	0.037338053	FALSE	0.646551724	p_Accuracy
nci_60	binary	svmLinearPca_classification	gemcitabin	0.027389344	FALSE	0.677966102	p_Accuracy
nci_60	binary	svmLinearPca_classification	paclitaxel	0.04968358	FALSE	0.618644068	p_Accuracy
nci_60	binary	svmLinearPca_classification	pemetrexed	0.033816138	FALSE	0.701754386	p_Accuracy
nci_60	binary	svmLinearPca_classification	carboplatin	0.10593008	FALSE	0.593220339	p_Accuracy
nci_60	binary	rf2Stage_classification	cisplatin	0.210535304	FALSE	0.541954023	p_auc
nci_60	binary	rf2Stage_classification	docetaxel	0.031705889	FALSE	0.668252081	p_auc
nci_60	binary	rf2Stage_classification	gemcitabin	0.041080319	FALSE	0.647753456	p_auc
nci_60	binary	rf2Stage_classification	paclitaxel	0.084478203	FALSE	0.619827586	p_auc
nci_60	binary	rf2Stage_classification	pemetrexed	0.050228069	FALSE	0.683794466	p_auc
nci_60	binary	rf2Stage_classification	carboplatin	0.045396006	FALSE	0.627880184	p_auc
nci_60	binary	plr_lasso	cisplatin	0.092782063	FALSE	0.640229885	p_auc
nci_60	binary	plr_lasso	docetaxel	0.100301458	FALSE	0.650416171	p_auc
nci_60	binary	plr_lasso	gemcitabin	0.058998841	FALSE	0.69297235	p_auc
nci_60	binary	plr_lasso	paclitaxel	0.223271578	FALSE	0.577586207	p_auc
nci_60	binary	plr_lasso	pemetrexed	0.154303695	FALSE	0.631422925	p_auc
nci_60	binary	plr_lasso	carboplatin	0.062954846	FALSE	0.661866359	p_auc
nci_60	class_3	rfDefault_classification	cisplatin	0.317791042	FALSE	0.491765873	p_m_auc
nci_60	class_3	rfDefault_classification	docetaxel	0.026676428	FALSE	0.589212963	p_m_auc
nci_60	class_3	rfDefault_classification	gemcitabin	0.00990099	FALSE	0.692383157	p_m_auc
nci_60	class_3	rfDefault_classification	paclitaxel	0.00990099	FALSE	0.62654321	p_m_auc
nci_60	class_3	rfDefault_classification	pemetrexed	0.442457651	FALSE	0.46693314	p_m_auc
nci_60	class_3	rfDefault_classification	carboplatin	0.024539714	FALSE	0.630654762	p_m_auc
nci_60	class_3	svmLinear_classification	cisplatin	0.094016705	FALSE	0.418123267	p_F1_score
nci_60	class_3	svmLinear_classification	docetaxel	0.165033498	FALSE	0.38572489	p_F1_score
nci_60	class_3	svmLinear_classification	gemcitabin	0.025960781	FALSE	0.478543129	p_F1_score
nci_60	class_3	svmLinear_classification	paclitaxel	0.090968097	FALSE	0.421984362	p_F1_score
nci_60	class_3	svmLinear_classification	pemetrexed	0.01233397	FALSE	0.468559838	p_F1_score
nci_60	class_3	svmLinear_classification	carboplatin	0.22376366	FALSE	0.370592751	p_F1_score
nci_60	class_3	rfPca_classification	cisplatin	0.330535493	FALSE	0.531238977	p_m_auc
nci_60	class_3	rfPca_classification	docetaxel	0.347937183	FALSE	0.515717593	p_m_auc
nci_60	class_3	rfPca_classification	gemcitabin	0.013219221	FALSE	0.694323192	p_m_auc
nci_60	class_3	rfPca_classification	paclitaxel	0.01233397	FALSE	0.634115961	p_m_auc
nci_60	class_3	rfPca_classification	pemetrexed	0.62322057	FALSE	0.446543928	p_m_auc
nci_60	class_3	rfPca_classification	carboplatin	0.00990099	FALSE	0.712455908	p_m_auc
nci_60	class_3	svmLinearPca_classification	cisplatin	0.582816349	FALSE	0.307434592	p_F1_score
nci_60	class_3	svmLinearPca_classification	docetaxel	0.041462943	FALSE	0.4821285	p_F1_score
nci_60	class_3	svmLinearPca_classification	gemcitabin	0.193979978	FALSE	0.383405854	p_F1_score
nci_60	class_3	svmLinearPca_classification	paclitaxel	0.063721921	FALSE	0.457055625	p_F1_score
nci_60	class_3	svmLinearPca_classification	pemetrexed	0.687294847	FALSE	0.292664455	p_F1_score
nci_60	class_3	svmLinearPca_classification	carboplatin	0.023535362	FALSE	0.517164415	p_F1_score
nci_60	class_3	rf2Stage_classification	cisplatin	0.340791363	FALSE	0.52507716	p_m_auc
nci_60	class_3	rf2Stage_classification	docetaxel	0.109812064	FALSE	0.583217593	p_m_auc
nci_60	class_3	rf2Stage_classification	gemcitabin	0.01233397	FALSE	0.68388448	p_m_auc
nci_60	class_3	rf2Stage_classification	paclitaxel	0.052795424	FALSE	0.620866402	p_m_auc
nci_60	class_3	rf2Stage_classification	pemetrexed	0.304771275	FALSE	0.496689276	p_m_auc
nci_60	class_3	rf2Stage_classification	carboplatin	0.020621381	FALSE	0.661375661	p_m_auc
nci_60	regression	rfDefault_regression	cisplatin	0.091008381	FALSE	0.271899262	p_rmse
nci_60	regression	rfDefault_regression	docetaxel	0.051161361	FALSE	0.694606915	p_rmse
nci_60	regression	rfDefault_regression	gemcitabin	0.020621381	FALSE	0.850537437	p_rmse
nci_60	regression	rfDefault_regression	paclitaxel	0.055072391	FALSE	0.682620106	p_rmse
nci_60	regression	rfDefault_regression	pemetrexed	0.305811126	FALSE	1.473948574	p_rmse
nci_60	regression	rfDefault_regression	carboplatin	0.024667939	FALSE	0.147430192	p_rmse
nci_60	regression	svmLinear_regression	cisplatin	0.033896433	FALSE	0.262019838	p_rmse
nci_60	regression	svmLinear_regression	docetaxel	0.065415881	FALSE	0.706091378	p_rmse
nci_60	regression	svmLinear_regression	gemcitabin	0.038420304	FALSE	0.849028004	p_rmse
nci_60	regression	svmLinear_regression	paclitaxel	0.218602155	FALSE	0.729789296	p_rmse
nci_60	regression	svmLinear_regression	pemetrexed	0.390954609	FALSE	1.516908758	p_rmse
nci_60	regression	svmLinear_regression	carboplatin	0.025255931	FALSE	0.141412796	p_rmse
nci_60	regression	rfPca_regression	cisplatin	0.167446178	FALSE	0.280038599	p_rmse
nci_60	regression	rfPca_regression	docetaxel	0.060636049	FALSE	0.699400986	p_rmse
nci_60	regression	rfPca_regression	gemcitabin	0.069662842	FALSE	0.860834922	p_rmse
nci_60	regression	rfPca_regression	paclitaxel	0.012189549	FALSE	0.676199505	p_rmse
nci_60	regression	rfPca_regression	pemetrexed	0.288363584	FALSE	1.51163136	p_rmse
nci_60	regression	rfPca_regression	carboplatin	0.018164649	FALSE	0.142737735	p_rmse
nci_60	regression	svmLinearPca_regression	cisplatin	0.021986565	FALSE	0.266571176	p_rmse
nci_60	regression	svmLinearPca_regression	docetaxel	0.028487298	FALSE	0.687025897	p_rmse
nci_60	regression	svmLinearPca_regression	gemcitabin	0.01298039	FALSE	0.859585936	p_rmse
nci_60	regression	svmLinearPca_regression	paclitaxel	0.048587788	FALSE	0.726607031	p_rmse
nci_60	regression	svmLinearPca_regression	pemetrexed	0.077957746	FALSE	1.540845981	p_rmse
nci_60	regression	svmLinearPca_regression	carboplatin	0.00990099	FALSE	0.140863418	p_rmse
nci_60	regression	rf2Stage_regression	cisplatin	0.053724464	FALSE	0.268752935	p_rmse
nci_60	regression	rf2Stage_regression	docetaxel	0.147243179	FALSE	0.688625017	p_rmse
nci_60	regression	rf2Stage_regression	gemcitabin	0.078252517	FALSE	0.841910607	p_rmse
nci_60	regression	rf2Stage_regression	paclitaxel	0.048252618	FALSE	0.676976727	p_rmse
nci_60	regression	rf2Stage_regression	pemetrexed	0.2405402	FALSE	1.453373359	p_rmse
nci_60	regression	rf2Stage_regression	carboplatin	0.069583045	FALSE	0.147192995	p_rmse
nci_60	regression	elasticNet	cisplatin	0.11284378	FALSE	0.283973841	p_rmse
nci_60	regression	elasticNet	docetaxel	0.422928281	FALSE	0.797167156	p_rmse
nci_60	regression	elasticNet	gemcitabin	0.305570106	FALSE	0.945299984	p_rmse
nci_60	regression	elasticNet	paclitaxel	0.134608829	FALSE	0.72180471	p_rmse
nci_60	regression	elasticNet	pemetrexed	0.557972677	FALSE	1.700371816	p_rmse
nci_60	regression	elasticNet	carboplatin	0.071745423	FALSE	0.151228457	p_rmse
nci_60_cluster	binary	rfDefault_classification	679597	0.341873027	FALSE	0.468915344	p_auc
nci_60_cluster	binary	rfDefault_classification	680649	0.014002114	FALSE	0.594211823	p_auc
nci_60_cluster	binary	rfDefault_classification	703472	0.178818755	FALSE	0.534391534	p_auc
nci_60_cluster	binary	rfDefault_classification	180973	0.010611618	FALSE	0.763505747	p_auc
nci_60_cluster	binary	rfDefault_classification	18320	0.031206984	FALSE	0.622150997	p_auc
nci_60_cluster	binary	rfDefault_classification	687350	0.120978384	FALSE	0.562830688	p_auc
nci_60_cluster	binary	rfDefault_classification	700861	0.019240429	FALSE	0.685185185	p_auc
nci_60_cluster	binary	rfDefault_classification	715585	0.024252374	FALSE	0.646254459	p_auc
nci_60_cluster	binary	rfDefault_classification	321568	0.669655851	FALSE	0.379145408	p_auc
nci_60_cluster	binary	rfDefault_classification	687806	0.366897526	FALSE	0.48806366	p_auc
nci_60_cluster	binary	rfDefault_classification	628115	0.028522708	FALSE	0.667487685	p_auc
nci_60_cluster	binary	rfDefault_classification	711816	0.050186915	FALSE	0.637117347	p_auc
nci_60_cluster	binary	rfDefault_classification	711751	0.050654279	FALSE	0.639257294	p_auc
nci_60_cluster	binary	rfDefault_classification	710715	0.155690108	FALSE	0.540024631	p_auc
nci_60_cluster	binary	svmLinear_classification	679597	0.316542708	FALSE	0.5	p_Accuracy
nci_60_cluster	binary	svmLinear_classification	680649	0.172597917	FALSE	0.561403509	p_Accuracy
nci_60_cluster	binary	svmLinear_classification	703472	0.216018498	FALSE	0.545454545	p_Accuracy
nci_60_cluster	binary	svmLinear_classification	180973	0.00990099	FALSE	0.737288136	p_Accuracy
nci_60_cluster	binary	svmLinear_classification	18320	0.119279084	FALSE	0.666666667	p_Accuracy
nci_60_cluster	binary	svmLinear_classification	687350	0.078460585	FALSE	0.581818182	p_Accuracy
nci_60_cluster	binary	svmLinear_classification	700861	0.101986122	FALSE	0.590909091	p_Accuracy
nci_60_cluster	binary	svmLinear_classification	715585	0.140790999	FALSE	0.586206897	p_Accuracy
nci_60_cluster	binary	svmLinear_classification	321568	0.811917473	FALSE	0.428571429	p_Accuracy
nci_60_cluster	binary	svmLinear_classification	687806	0.06989383	FALSE	0.627272727	p_Accuracy
nci_60_cluster	binary	svmLinear_classification	628115	0.081391405	FALSE	0.596491228	p_Accuracy
nci_60_cluster	binary	svmLinear_classification	711816	0.146865635	FALSE	0.589285714	p_Accuracy
nci_60_cluster	binary	svmLinear_classification	711751	0.025741715	FALSE	0.627272727	p_Accuracy
nci_60_cluster	binary	svmLinear_classification	710715	0.213376325	FALSE	0.543859649	p_Accuracy
nci_60_cluster	binary	rfPca_classification	679597	0.199364952	FALSE	0.539021164	p_auc
nci_60_cluster	binary	rfPca_classification	680649	0.035672937	FALSE	0.677647783	p_auc
nci_60_cluster	binary	rfPca_classification	703472	0.232283658	FALSE	0.556547619	p_auc
nci_60_cluster	binary	rfPca_classification	180973	0.00990099	FALSE	0.754597701	p_auc
nci_60_cluster	binary	rfPca_classification	18320	0.014318075	FALSE	0.709045584	p_auc
nci_60_cluster	binary	rfPca_classification	687350	0.069489706	FALSE	0.589285714	p_auc
nci_60_cluster	binary	rfPca_classification	700861	0.053857096	FALSE	0.616071429	p_auc
nci_60_cluster	binary	rfPca_classification	715585	0.024509249	FALSE	0.701248514	p_auc
nci_60_cluster	binary	rfPca_classification	321568	0.381282174	FALSE	0.509566327	p_auc
nci_60_cluster	binary	rfPca_classification	687806	0.118193953	FALSE	0.585212202	p_auc
nci_60_cluster	binary	rfPca_classification	628115	0.145715762	FALSE	0.545258621	p_auc
nci_60_cluster	binary	rfPca_classification	711816	0.085535492	FALSE	0.628826531	p_auc
nci_60_cluster	binary	rfPca_classification	711751	0.08030263	FALSE	0.602122016	p_auc
nci_60_cluster	binary	rfPca_classification	710715	0.14695053	FALSE	0.561884236	p_auc
nci_60_cluster	binary	svmLinearPca_classification	679597	0.264461627	FALSE	0.545454545	p_Accuracy
nci_60_cluster	binary	svmLinearPca_classification	680649	0.181239916	FALSE	0.596491228	p_Accuracy
nci_60_cluster	binary	svmLinearPca_classification	703472	0.629219528	FALSE	0.436363636	p_Accuracy
nci_60_cluster	binary	svmLinearPca_classification	180973	0.014002114	FALSE	0.686440678	p_Accuracy
nci_60_cluster	binary	svmLinearPca_classification	18320	0.141282581	FALSE	0.605263158	p_Accuracy
nci_60_cluster	binary	svmLinearPca_classification	687350	0.366757404	FALSE	0.5	p_Accuracy
nci_60_cluster	binary	svmLinearPca_classification	700861	0.012464608	FALSE	0.654545455	p_Accuracy
nci_60_cluster	binary	svmLinearPca_classification	715585	0.089290351	FALSE	0.603448276	p_Accuracy
nci_60_cluster	binary	svmLinearPca_classification	321568	0.060715823	FALSE	0.625	p_Accuracy
nci_60_cluster	binary	svmLinearPca_classification	687806	0.246791335	FALSE	0.563636364	p_Accuracy
nci_60_cluster	binary	svmLinearPca_classification	628115	0.099459037	FALSE	0.605263158	p_Accuracy
nci_60_cluster	binary	svmLinearPca_classification	711816	0.020621381	FALSE	0.660714286	p_Accuracy
nci_60_cluster	binary	svmLinearPca_classification	711751	0.00990099	FALSE	0.718181818	p_Accuracy
nci_60_cluster	binary	svmLinearPca_classification	710715	0.190810205	FALSE	0.561403509	p_Accuracy
nci_60_cluster	binary	rf2Stage_classification	679597	0.32082006	FALSE	0.485449735	p_auc
nci_60_cluster	binary	rf2Stage_classification	680649	0.104063085	FALSE	0.617302956	p_auc
nci_60_cluster	binary	rf2Stage_classification	703472	0.041167511	FALSE	0.620039683	p_auc
nci_60_cluster	binary	rf2Stage_classification	180973	0.015007095	FALSE	0.734482759	p_auc
nci_60_cluster	binary	rf2Stage_classification	18320	0.121781184	FALSE	0.618233618	p_auc
nci_60_cluster	binary	rf2Stage_classification	687350	0.095174056	FALSE	0.569113757	p_auc
nci_60_cluster	binary	rf2Stage_classification	700861	0.016642014	FALSE	0.694444444	p_auc
nci_60_cluster	binary	rf2Stage_classification	715585	0.072779546	FALSE	0.670332937	p_auc
nci_60_cluster	binary	rf2Stage_classification	321568	0.670868008	FALSE	0.40497449	p_auc
nci_60_cluster	binary	rf2Stage_classification	687806	0.435573329	FALSE	0.483421751	p_auc
nci_60_cluster	binary	rf2Stage_classification	628115	0.027858662	FALSE	0.694581281	p_auc
nci_60_cluster	binary	rf2Stage_classification	711816	0.054334516	FALSE	0.646045918	p_auc
nci_60_cluster	binary	rf2Stage_classification	711751	0.027858662	FALSE	0.654840849	p_auc
nci_60_cluster	binary	rf2Stage_classification	710715	0.173587668	FALSE	0.556650246	p_auc
nci_60_cluster	binary	plr_lasso	679597	0.169841852	FALSE	0.571428571	p_auc
nci_60_cluster	binary	plr_lasso	680649	0.473826354	FALSE	0.5	p_auc
nci_60_cluster	binary	plr_lasso	703472	0.04481893	FALSE	0.728174603	p_auc
nci_60_cluster	binary	plr_lasso	180973	0.05755891	FALSE	0.68045977	p_auc
nci_60_cluster	binary	plr_lasso	18320	0.436640095	FALSE	0.48005698	p_auc
nci_60_cluster	binary	plr_lasso	687350	0.217640991	FALSE	0.548280423	p_auc
nci_60_cluster	binary	plr_lasso	700861	0.122010263	FALSE	0.593915344	p_auc
nci_60_cluster	binary	plr_lasso	715585	0.332267938	FALSE	0.557669441	p_auc
nci_60_cluster	binary	plr_lasso	321568	0.7441043	FALSE	0.400510204	p_auc
nci_60_cluster	binary	plr_lasso	687806	0.449966423	FALSE	0.483421751	p_auc
nci_60_cluster	binary	plr_lasso	628115	0.094485766	FALSE	0.657635468	p_auc
nci_60_cluster	binary	plr_lasso	711816	0.393790937	FALSE	0.504464286	p_auc
nci_60_cluster	binary	plr_lasso	711751	0.037284423	FALSE	0.75331565	p_auc
nci_60_cluster	binary	plr_lasso	710715	0.274818399	FALSE	0.572044335	p_auc
nci_60_cluster	class_3	rfDefault_classification	679597	0.058758487	FALSE	0.56758188	p_m_auc
nci_60_cluster	class_3	rfDefault_classification	680649	0.076088925	FALSE	0.567690058	p_m_auc
nci_60_cluster	class_3	rfDefault_classification	703472	0.391476693	FALSE	0.473638344	p_m_auc
nci_60_cluster	class_3	rfDefault_classification	180973	0.00990099	FALSE	0.723511905	p_m_auc
nci_60_cluster	class_3	rfDefault_classification	18320	0.020621381	FALSE	0.666295825	p_m_auc
nci_60_cluster	class_3	rfDefault_classification	687350	0.023288694	FALSE	0.64172234	p_m_auc
nci_60_cluster	class_3	rfDefault_classification	700861	0.011373251	FALSE	0.672138939	p_m_auc
nci_60_cluster	class_3	rfDefault_classification	715585	0.00990099	FALSE	0.640601852	p_m_auc
nci_60_cluster	class_3	rfDefault_classification	321568	0.707527213	FALSE	0.393472652	p_m_auc
nci_60_cluster	class_3	rfDefault_classification	687806	0.559053729	FALSE	0.41720982	p_m_auc
nci_60_cluster	class_3	rfDefault_classification	628115	0.051082897	FALSE	0.584307992	p_m_auc
nci_60_cluster	class_3	rfDefault_classification	711816	0.025825835	FALSE	0.612345201	p_m_auc
nci_60_cluster	class_3	rfDefault_classification	711751	0.00990099	FALSE	0.730186287	p_m_auc
nci_60_cluster	class_3	rfDefault_classification	710715	0.196168733	FALSE	0.519517544	p_m_auc
nci_60_cluster	class_3	svmLinear_classification	679597	0.117037974	FALSE	0.417501955	p_F1_score
nci_60_cluster	class_3	svmLinear_classification	680649	0.00990099	FALSE	0.63662473	p_F1_score
nci_60_cluster	class_3	svmLinear_classification	703472	0.049258244	FALSE	0.444771453	p_F1_score
nci_60_cluster	class_3	svmLinear_classification	180973	0.023687747	FALSE	0.497573746	p_F1_score
nci_60_cluster	class_3	svmLinear_classification	18320	0.255298376	FALSE	0.37438348	p_F1_score
nci_60_cluster	class_3	svmLinear_classification	687350	0.069763959	FALSE	0.444952658	p_F1_score
nci_60_cluster	class_3	svmLinear_classification	700861	0.014581518	FALSE	0.565506856	p_F1_score
nci_60_cluster	class_3	svmLinear_classification	715585	0.044620661	FALSE	0.48755645	p_F1_score
nci_60_cluster	class_3	svmLinear_classification	321568	0.859759302	FALSE	0.243818147	p_F1_score
nci_60_cluster	class_3	svmLinear_classification	687806	0.041870904	FALSE	0.460630839	p_F1_score
nci_60_cluster	class_3	svmLinear_classification	628115	0.472759313	FALSE	0.323392005	p_F1_score
nci_60_cluster	class_3	svmLinear_classification	711816	0.00990099	FALSE	0.49898988	p_F1_score
nci_60_cluster	class_3	svmLinear_classification	711751	0.075176593	FALSE	0.42671863	p_F1_score
nci_60_cluster	class_3	svmLinear_classification	710715	0.083617882	FALSE	0.430998007	p_F1_score
nci_60_cluster	class_3	rfPca_classification	679597	0.079673028	FALSE	0.592594101	p_m_auc
nci_60_cluster	class_3	rfPca_classification	680649	0.015007095	FALSE	0.654812378	p_m_auc
nci_60_cluster	class_3	rfPca_classification	703472	0.259000458	FALSE	0.520029956	p_m_auc
nci_60_cluster	class_3	rfPca_classification	180973	0.00990099	FALSE	0.717857143	p_m_auc
nci_60_cluster	class_3	rfPca_classification	18320	0.016749766	FALSE	0.662004662	p_m_auc
nci_60_cluster	class_3	rfPca_classification	687350	0.016642014	FALSE	0.656713378	p_m_auc
nci_60_cluster	class_3	rfPca_classification	700861	0.011050724	FALSE	0.674651024	p_m_auc
nci_60_cluster	class_3	rfPca_classification	715585	0.00990099	FALSE	0.683935185	p_m_auc
nci_60_cluster	class_3	rfPca_classification	321568	0.464871308	FALSE	0.487061404	p_m_auc
nci_60_cluster	class_3	rfPca_classification	687806	0.430148869	FALSE	0.498356961	p_m_auc
nci_60_cluster	class_3	rfPca_classification	628115	0.065204926	FALSE	0.60082846	p_m_auc
nci_60_cluster	class_3	rfPca_classification	711816	0.020807004	FALSE	0.639383385	p_m_auc
nci_60_cluster	class_3	rfPca_classification	711751	0.024379097	FALSE	0.679742615	p_m_auc
nci_60_cluster	class_3	rfPca_classification	710715	0.175356897	FALSE	0.55662768	p_m_auc
nci_60_cluster	class_3	svmLinearPca_classification	679597	0.041306755	FALSE	0.469538266	p_F1_score
nci_60_cluster	class_3	svmLinearPca_classification	680649	0.014318075	FALSE	0.595007184	p_F1_score
nci_60_cluster	class_3	svmLinearPca_classification	703472	0.288078527	FALSE	0.355463667	p_F1_score
nci_60_cluster	class_3	svmLinearPca_classification	180973	0.016749766	FALSE	0.530768021	p_F1_score
nci_60_cluster	class_3	svmLinearPca_classification	18320	0.010611618	FALSE	0.526694252	p_F1_score
nci_60_cluster	class_3	svmLinearPca_classification	687350	0.314315373	FALSE	0.382761733	p_F1_score
nci_60_cluster	class_3	svmLinearPca_classification	700861	0.013064435	FALSE	0.532972144	p_F1_score
nci_60_cluster	class_3	svmLinearPca_classification	715585	0.127755919	FALSE	0.423223829	p_F1_score
nci_60_cluster	class_3	svmLinearPca_classification	321568	0.474280736	FALSE	0.34431834	p_F1_score
nci_60_cluster	class_3	svmLinearPca_classification	687806	0.091843677	FALSE	0.448522508	p_F1_score
nci_60_cluster	class_3	svmLinearPca_classification	628115	0.416699239	FALSE	0.353893365	p_F1_score
nci_60_cluster	class_3	svmLinearPca_classification	711816	0.086316772	FALSE	0.455356232	p_F1_score
nci_60_cluster	class_3	svmLinearPca_classification	711751	0.025387898	FALSE	0.515167651	p_F1_score
nci_60_cluster	class_3	svmLinearPca_classification	710715	0.125076456	FALSE	0.439315145	p_F1_score
nci_60_cluster	class_3	rf2Stage_classification	679597	0.056218862	FALSE	0.598433002	p_m_auc
nci_60_cluster	class_3	rf2Stage_classification	680649	0.106296053	FALSE	0.576888402	p_m_auc
nci_60_cluster	class_3	rf2Stage_classification	703472	0.209525529	FALSE	0.532802288	p_m_auc
nci_60_cluster	class_3	rf2Stage_classification	180973	0.00990099	FALSE	0.718496473	p_m_auc
nci_60_cluster	class_3	rf2Stage_classification	18320	0.019468388	FALSE	0.672246945	p_m_auc
nci_60_cluster	class_3	rf2Stage_classification	687350	0.031471791	FALSE	0.640011406	p_m_auc
nci_60_cluster	class_3	rf2Stage_classification	700861	0.00990099	FALSE	0.698821357	p_m_auc
nci_60_cluster	class_3	rf2Stage_classification	715585	0.06539722	FALSE	0.632592593	p_m_auc
nci_60_cluster	class_3	rf2Stage_classification	321568	0.753165387	FALSE	0.428495872	p_m_auc
nci_60_cluster	class_3	rf2Stage_classification	687806	0.379068131	FALSE	0.486040954	p_m_auc
nci_60_cluster	class_3	rf2Stage_classification	628115	0.027532459	FALSE	0.63625731	p_m_auc
nci_60_cluster	class_3	rf2Stage_classification	711816	0.047667957	FALSE	0.620820433	p_m_auc
nci_60_cluster	class_3	rf2Stage_classification	711751	0.00990099	FALSE	0.747299383	p_m_auc
nci_60_cluster	class_3	rf2Stage_classification	710715	0.181727122	FALSE	0.543019006	p_m_auc
nci_60_cluster	regression	rfDefault_regression	679597	0.00990099	FALSE	0.128192299	p_rmse
nci_60_cluster	regression	rfDefault_regression	680649	0.00990099	FALSE	0.313134677	p_rmse
nci_60_cluster	regression	rfDefault_regression	703472	0.244577961	FALSE	0.102841502	p_rmse
nci_60_cluster	regression	rfDefault_regression	180973	0.00990099	FALSE	0.134941144	p_rmse
nci_60_cluster	regression	rfDefault_regression	18320	0.169483463	FALSE	0.153454628	p_rmse
nci_60_cluster	regression	rfDefault_regression	687350	0.045361738	FALSE	0.162304164	p_rmse
nci_60_cluster	regression	rfDefault_regression	700861	0.00990099	FALSE	0.335422943	p_rmse
nci_60_cluster	regression	rfDefault_regression	715585	0.021112918	FALSE	0.078474886	p_rmse
nci_60_cluster	regression	rfDefault_regression	321568	0.677261657	FALSE	0.062611659	p_rmse
nci_60_cluster	regression	rfDefault_regression	687806	0.00990099	FALSE	0.172494673	p_rmse
nci_60_cluster	regression	rfDefault_regression	628115	0.00990099	FALSE	0.306017166	p_rmse
nci_60_cluster	regression	rfDefault_regression	711816	0.017238625	FALSE	0.158310036	p_rmse
nci_60_cluster	regression	rfDefault_regression	711751	0.00990099	FALSE	0.162838421	p_rmse
nci_60_cluster	regression	rfDefault_regression	710715	0.00990099	FALSE	0.195722308	p_rmse
nci_60_cluster	regression	svmLinear_regression	679597	0.00990099	FALSE	0.133353878	p_rmse
nci_60_cluster	regression	svmLinear_regression	680649	0.00990099	FALSE	0.283106077	p_rmse
nci_60_cluster	regression	svmLinear_regression	703472	0.319668029	FALSE	0.106350068	p_rmse
nci_60_cluster	regression	svmLinear_regression	180973	0.00990099	FALSE	0.131085274	p_rmse
nci_60_cluster	regression	svmLinear_regression	18320	0.15183099	FALSE	0.153378515	p_rmse
nci_60_cluster	regression	svmLinear_regression	687350	0.179769028	FALSE	0.165364905	p_rmse
nci_60_cluster	regression	svmLinear_regression	700861	0.00990099	FALSE	0.291447593	p_rmse
nci_60_cluster	regression	svmLinear_regression	715585	0.016274771	FALSE	0.074203394	p_rmse
nci_60_cluster	regression	svmLinear_regression	321568	0.506147022	FALSE	0.065639373	p_rmse
nci_60_cluster	regression	svmLinear_regression	687806	0.00990099	FALSE	0.163790604	p_rmse
nci_60_cluster	regression	svmLinear_regression	628115	0.033801078	FALSE	0.307907159	p_rmse
nci_60_cluster	regression	svmLinear_regression	711816	0.011373251	FALSE	0.151774287	p_rmse
nci_60_cluster	regression	svmLinear_regression	711751	0.013064435	FALSE	0.16183306	p_rmse
nci_60_cluster	regression	svmLinear_regression	710715	0.00990099	FALSE	0.173029818	p_rmse
nci_60_cluster	regression	rfPca_regression	679597	0.010611618	FALSE	0.143492431	p_rmse
nci_60_cluster	regression	rfPca_regression	680649	0.00990099	FALSE	0.286016577	p_rmse
nci_60_cluster	regression	rfPca_regression	703472	0.234908225	FALSE	0.103921703	p_rmse
nci_60_cluster	regression	rfPca_regression	180973	0.00990099	FALSE	0.133111669	p_rmse
nci_60_cluster	regression	rfPca_regression	18320	0.013912038	FALSE	0.145206106	p_rmse
nci_60_cluster	regression	rfPca_regression	687350	0.126428911	FALSE	0.162682999	p_rmse
nci_60_cluster	regression	rfPca_regression	700861	0.00990099	FALSE	0.321431143	p_rmse
nci_60_cluster	regression	rfPca_regression	715585	0.00990099	FALSE	0.073456631	p_rmse
nci_60_cluster	regression	rfPca_regression	321568	0.33741844	FALSE	0.061910081	p_rmse
nci_60_cluster	regression	rfPca_regression	687806	0.011373251	FALSE	0.168557324	p_rmse
nci_60_cluster	regression	rfPca_regression	628115	0.00990099	FALSE	0.310346902	p_rmse
nci_60_cluster	regression	rfPca_regression	711816	0.023900971	FALSE	0.154651096	p_rmse
nci_60_cluster	regression	rfPca_regression	711751	0.011373251	FALSE	0.165933886	p_rmse
nci_60_cluster	regression	rfPca_regression	710715	0.00990099	FALSE	0.189368884	p_rmse
nci_60_cluster	regression	svmLinearPca_regression	679597	0.00990099	FALSE	0.126038527	p_rmse
nci_60_cluster	regression	svmLinearPca_regression	680649	0.00990099	FALSE	0.291231137	p_rmse
nci_60_cluster	regression	svmLinearPca_regression	703472	0.635586538	FALSE	0.104537085	p_rmse
nci_60_cluster	regression	svmLinearPca_regression	180973	0.011373251	FALSE	0.141354856	p_rmse
nci_60_cluster	regression	svmLinearPca_regression	18320	0.074432787	FALSE	0.153323396	p_rmse
nci_60_cluster	regression	svmLinearPca_regression	687350	0.649572825	FALSE	0.171186877	p_rmse
nci_60_cluster	regression	svmLinearPca_regression	700861	0.00990099	FALSE	0.317453936	p_rmse
nci_60_cluster	regression	svmLinearPca_regression	715585	0.00990099	FALSE	0.076991265	p_rmse
nci_60_cluster	regression	svmLinearPca_regression	321568	0.897719214	FALSE	0.064011691	p_rmse
nci_60_cluster	regression	svmLinearPca_regression	687806	0.00990099	FALSE	0.168927573	p_rmse
nci_60_cluster	regression	svmLinearPca_regression	628115	0.017951955	FALSE	0.305974926	p_rmse
nci_60_cluster	regression	svmLinearPca_regression	711816	0.00990099	FALSE	0.149149962	p_rmse
nci_60_cluster	regression	svmLinearPca_regression	711751	0.00990099	FALSE	0.155388954	p_rmse
nci_60_cluster	regression	svmLinearPca_regression	710715	0.00990099	FALSE	0.19745004	p_rmse
nci_60_cluster	regression	rf2Stage_regression	679597	0.00990099	FALSE	0.123778817	p_rmse
nci_60_cluster	regression	rf2Stage_regression	680649	0.00990099	FALSE	0.304830881	p_rmse
nci_60_cluster	regression	rf2Stage_regression	703472	0.199806166	FALSE	0.101587532	p_rmse
nci_60_cluster	regression	rf2Stage_regression	180973	0.00990099	FALSE	0.130853699	p_rmse
nci_60_cluster	regression	rf2Stage_regression	18320	0.20920209	FALSE	0.151717042	p_rmse
nci_60_cluster	regression	rf2Stage_regression	687350	0.0466181	FALSE	0.160494393	p_rmse
nci_60_cluster	regression	rf2Stage_regression	700861	0.00990099	FALSE	0.326838148	p_rmse
nci_60_cluster	regression	rf2Stage_regression	715585	0.05031406	FALSE	0.078753341	p_rmse
nci_60_cluster	regression	rf2Stage_regression	321568	0.469785658	FALSE	0.061981861	p_rmse
nci_60_cluster	regression	rf2Stage_regression	687806	0.00990099	FALSE	0.168911658	p_rmse
nci_60_cluster	regression	rf2Stage_regression	628115	0.00990099	FALSE	0.302534052	p_rmse
nci_60_cluster	regression	rf2Stage_regression	711816	0.016948216	FALSE	0.154773448	p_rmse
nci_60_cluster	regression	rf2Stage_regression	711751	0.010611618	FALSE	0.159860198	p_rmse
nci_60_cluster	regression	rf2Stage_regression	710715	0.00990099	FALSE	0.191614102	p_rmse
nci_60_cluster	regression	elasticNet	679597	0.113032447	FALSE	0.159522677	p_rmse
nci_60_cluster	regression	elasticNet	680649	0.011373251	FALSE	0.325838484	p_rmse
nci_60_cluster	regression	elasticNet	703472	0.146190245	FALSE	0.105496151	p_rmse
nci_60_cluster	regression	elasticNet	180973	0.010611618	FALSE	0.139302234	p_rmse
nci_60_cluster	regression	elasticNet	18320	0.169730076	FALSE	0.159348503	p_rmse
nci_60_cluster	regression	elasticNet	687350	0.686639745	FALSE	0.199744079	p_rmse
nci_60_cluster	regression	elasticNet	700861	0.014002114	FALSE	0.274416003	p_rmse
nci_60_cluster	regression	elasticNet	715585	0.084447478	FALSE	0.085668447	p_rmse
nci_60_cluster	regression	elasticNet	321568	0.474421048	FALSE	0.06874612	p_rmse
nci_60_cluster	regression	elasticNet	687806	0.011050724	FALSE	0.168630112	p_rmse
nci_60_cluster	regression	elasticNet	628115	0.180921137	FALSE	0.347822074	p_rmse
nci_60_cluster	regression	elasticNet	711816	0.012693949	FALSE	0.149872386	p_rmse
nci_60_cluster	regression	elasticNet	711751	0.560586498	FALSE	0.20942471	p_rmse
nci_60_cluster	regression	elasticNet	710715	0.00990099	FALSE	0.170622194	p_rmse
state0	binary	rfDefault_classification	state0	0.642362518	TRUE	0.4266	p_auc
state0	binary	svmLinear_classification	state0	0.524594673	TRUE	0.48	p_Accuracy
state0	binary	rfPca_classification	state0	0.817778189	TRUE	0.424	p_auc
state0	binary	svmLinearPca_classification	state0	0.588784032	TRUE	0.495	p_Accuracy
state0	binary	rf2Stage_classification	state0	0.691706126	TRUE	0.4638	p_auc
state0	binary	plr_lasso	state0	0.657870933	TRUE	0.4544	p_auc
state0	class_3	rfDefault_classification	state0	0.513387598	TRUE	0.46361826	p_m_auc
state0	class_3	svmLinear_classification	state0	0.803038284	TRUE	0.273662418	p_F1_score
state0	class_3	rfPca_classification	state0	0.78942071	TRUE	0.443253496	p_m_auc
state0	class_3	svmLinearPca_classification	state0	0.534888028	TRUE	0.320164957	p_F1_score
state0	class_3	rf2Stage_classification	state0	0.574612905	TRUE	0.476080414	p_m_auc
state0	regression	rfDefault_regression	state0	0.875128826	TRUE	1.134159677	p_rmse
state0	regression	svmLinear_regression	state0	0.937474956	TRUE	1.227866043	p_rmse
state0	regression	rfPca_regression	state0	0.796209462	TRUE	1.148288629	p_rmse
state0	regression	svmLinearPca_regression	state0	0.758865625	TRUE	1.124985858	p_rmse
state0	regression	rf2Stage_regression	state0	0.798437181	TRUE	1.128659129	p_rmse
state0	regression	elasticNet	state0	0.798353296	TRUE	1.375801922	p_rmse
state1	binary	rfDefault_classification	state1	0.00990099	TRUE	0.9856	p_auc
state1	binary	svmLinear_classification	state1	0.00990099	TRUE	0.895	p_Accuracy
state1	binary	rfPca_classification	state1	0.00990099	TRUE	0.9455	p_auc
state1	binary	svmLinearPca_classification	state1	0.00990099	TRUE	0.91	p_Accuracy
state1	binary	rf2Stage_classification	state1	0.00990099	TRUE	0.9876	p_auc
state1	binary	plr_lasso	state1	0.00990099	TRUE	0.9532	p_auc
state1	class_3	rfDefault_classification	state1	0.00990099	TRUE	0.984834559	p_m_auc
state1	class_3	svmLinear_classification	state1	0.00990099	TRUE	0.959838854	p_F1_score
state1	class_3	rfPca_classification	state1	0.00990099	TRUE	0.932773753	p_m_auc
state1	class_3	svmLinearPca_classification	state1	0.00990099	TRUE	0.869871657	p_F1_score
state1	class_3	rf2Stage_classification	state1	0.00990099	TRUE	0.988893995	p_m_auc
state1	regression	rfDefault_regression	state1	0.00990099	TRUE	0.28951402	p_rmse
state1	regression	svmLinear_regression	state1	0.00990099	TRUE	0.107184248	p_rmse
state1	regression	rfPca_regression	state1	0.00990099	TRUE	0.560653908	p_rmse
state1	regression	svmLinearPca_regression	state1	0.00990099	TRUE	0.288754691	p_rmse
state1	regression	rf2Stage_regression	state1	0.00990099	TRUE	0.281325921	p_rmse
state1	regression	elasticNet	state1	0.00990099	TRUE	0.110747202	p_rmse
