# Supplementary material for: Prediction Errors in Learning Drug Response from Gene Expression Data – Influence of Labeling, Sample Size, and Machine Learning Algorithm
Source: PLoS One. 2013 Jul 23;8(7):e70294. doi: 10.1371/journal.pone.0070294 (PMC3720898; doi:10.1371/journal.pone.0070294)
Supplement: Table S2 — Raw prediction quality values for every compound, panel, algorithm, and labeling combination. A comma separated table. Here, the metric used, and the result in each CV run (‘cv1’ to ‘cv10’) is reported, otherwise columns are labeled as in Table S1. (CSV) [file pone.0070294.s002.csv]

cv1	cv2	cv3	cv4	cv5	cv6	cv7	cv8	cv9	cv10	metric	expSet	labeling	model	compound
0.7023809524	0.7261904762	0.6666666667	0.75	0.6904761905	0.7380952381	0.7738095238	0.7678571429	0.75	0.5952380952	auc	bsp	binary	rfDefault_classification	cisplatin
0.5516666667	0.5	0.5833333333	0.5283333333	0.66	0.54	0.6266666667	0.605	0.6883333333	0.5716666667	m_auc	bsp	class_3	rfDefault_classification	cisplatin
0.3222222222	0.3	0.3444444444	0.2888888889	0.1888888889	0.3666666667	0.3777777778	0.3111111111	0.2777777778	0.3	auc	bsp	binary	rfDefault_classification	docetaxel
0.376984127	0.4351851852	0.4384920635	0.2843915344	0.3452380952	0.3465608466	0.3055555556	0.4933862434	0.4060846561	0.4510582011	m_auc	bsp	class_3	rfDefault_classification	docetaxel
0.3452380952	0.3452380952	0.380952381	0.369047619	0.4166666667	0.3214285714	0.2857142857	0.4523809524	0.4642857143	0.369047619	auc	bsp	binary	rfDefault_classification	erlotinib
0.3117283951	0.2283950617	0.3240740741	0.3564814815	0.2885802469	0.2885802469	0.3070987654	0.3364197531	0.3888888889	0.3163580247	m_auc	bsp	class_3	rfDefault_classification	erlotinib
0.5	0.4	0.4333333333	0.4333333333	0.5777777778	0.4333333333	0.4	0.4222222222	0.55	0.3555555556	auc	bsp	binary	rfDefault_classification	gemcitabin
0.4231292517	0.3360544218	0.4231292517	0.3333333333	0.2408163265	0.3088435374	0.3292517007	0.3673469388	0.4040816327	0.2952380952	m_auc	bsp	class_3	rfDefault_classification	gemcitabin
0.1333333333	0.1111111111	0.2222222222	0.1333333333	0.1888888889	0.3222222222	0.2666666667	0.3277777778	0.2111111111	0.1777777778	auc	bsp	binary	rfDefault_classification	paclitaxel
0.291005291	0.380952381	0.4113756614	0.3373015873	0.2142857143	0.3161375661	0.25	0.3902116402	0.2883597884	0.5185185185	m_auc	bsp	class_3	rfDefault_classification	paclitaxel
0.5055555556	0.2888888889	0.4222222222	0.4	0.3888888889	0.2	0.3555555556	0.4	0.4222222222	0.2888888889	auc	bsp	binary	rfDefault_classification	pemetrexed
0.3945578231	0.4108843537	0.4040816327	0.3108843537	0.3156462585	0.3605442177	0.3278911565	0.2857142857	0.4068027211	0.2857142857	m_auc	bsp	class_3	rfDefault_classification	pemetrexed
0	0.0555555556	0	0.0666666667	0.0888888889	0	0.0444444444	0.0444444444	0.0555555556	0.1444444444	auc	bsp	binary	rfDefault_classification	regorafinib
0.126984127	0.1732804233	0.121031746	0.0939153439	0.1335978836	0.1957671958	0.1137566138	0.123015873	0.2023809524	0.0833333333	m_auc	bsp	class_3	rfDefault_classification	regorafinib
0.1888888889	0.1277777778	0.0555555556	0.1777777778	0.1444444444	0.0444444444	0.0333333333	0.1111111111	0.1333333333	0.1944444444	auc	bsp	binary	rfDefault_classification	vinorelbin
0.212962963	0.1759259259	0.2116402116	0.2380952381	0.1984126984	0.3095238095	0.1871693122	0.3227513228	0.3412698413	0.2711640212	m_auc	bsp	class_3	rfDefault_classification	vinorelbin
0.6123271889	0.6129032258	0.6284562212	0.5725806452	0.6123271889	0.6082949309	0.6255760369	0.5748847926	0.6284562212	0.6267281106	auc	nci_60	binary	rfDefault_classification	carboplatin
0.6678130511	0.6529982363	0.6347001764	0.6323633157	0.6264109347	0.6257716049	0.6289462081	0.6286155203	0.6178130511	0.6409171076	m_auc	nci_60	class_3	rfDefault_classification	carboplatin
0.5522988506	0.5689655172	0.5132183908	0.6229885057	0.5563218391	0.6275862069	0.5649425287	0.5827586207	0.5344827586	0.5867816092	auc	nci_60	binary	rfDefault_classification	cisplatin
0.4724867725	0.497861552	0.4690917108	0.5260141093	0.5127865961	0.4985008818	0.5734126984	0.4817901235	0.4733686067	0.485670194	m_auc	nci_60	class_3	rfDefault_classification	cisplatin
0.6658739596	0.6527942925	0.6438763377	0.6706302021	0.614744352	0.6432818074	0.6700356718	0.6789536266	0.6670630202	0.6539833532	auc	nci_60	binary	rfDefault_classification	docetaxel
0.5787037037	0.5928703704	0.6181481481	0.5855555556	0.5518518519	0.6031481481	0.6153703704	0.5625462963	0.6262037037	0.5707407407	m_auc	nci_60	class_3	rfDefault_classification	docetaxel
0.6693548387	0.6192396313	0.6451612903	0.6935483871	0.6221198157	0.6440092166	0.6549539171	0.6359447005	0.6417050691	0.6284562212	auc	nci_60	binary	rfDefault_classification	gemcitabin
0.6618606702	0.6747354497	0.7157407407	0.7057760141	0.7336419753	0.6883597884	0.6964065256	0.6634479718	0.701366843	0.6702380952	m_auc	nci_60	class_3	rfDefault_classification	gemcitabin
0.6390804598	0.6586206897	0.6287356322	0.6310344828	0.6333333333	0.6362068966	0.6431034483	0.6459770115	0.6637931034	0.6477011494	auc	nci_60	binary	rfDefault_classification	paclitaxel
0.6248236332	0.6102733686	0.6171957672	0.6282627866	0.65335097	0.633686067	0.6564373898	0.6097442681	0.6374559083	0.6187389771	m_auc	nci_60	class_3	rfDefault_classification	paclitaxel
0.587944664	0.5909090909	0.5889328063	0.6442687747	0.5671936759	0.5543478261	0.6205533597	0.6363636364	0.6304347826	0.6403162055	auc	nci_60	binary	rfDefault_classification	pemetrexed
0.4371770026	0.4651162791	0.4737564599	0.4882105943	0.3913113695	0.476744186	0.5035529716	0.4232881137	0.4444444444	0.46875	m_auc	nci_60	class_3	rfDefault_classification	pemetrexed
0.9908	0.9828	0.9876	0.9836	0.9876	0.9896	0.9872	0.9818	0.984	0.9808	auc	ir_low	binary	rfDefault_classification	state1
0.9852941176	0.9813112745	0.9806985294	0.9926470588	0.984375	0.9871323529	0.9880514706	0.9771752451	0.9874387255	0.9831495098	m_auc	ir_low	class_3	rfDefault_classification	state1
0.4616402116	0.4761904762	0.4259259259	0.501984127	0.5291005291	0.4576719577	0.455026455	0.4312169312	0.4887566138	0.4761904762	auc	nci_60_cluster	binary	rfDefault_classification	679597
0.559448156	0.5866058335	0.5756341318	0.5670523057	0.5457063712	0.5590407908	0.6076258758	0.6411384498	0.5583075335	0.5681114551	m_auc	nci_60_cluster	class_3	rfDefault_classification	679597
0.6040640394	0.6348522167	0.5862068966	0.592364532	0.5960591133	0.5794334975	0.5880541872	0.5997536946	0.5843596059	0.6213054187	auc	nci_60_cluster	binary	rfDefault_classification	680649
0.5850877193	0.5675438596	0.5691033138	0.5858674464	0.5824561404	0.5471734893	0.5593079922	0.5446393762	0.5622807018	0.5678362573	m_auc	nci_60_cluster	class_3	rfDefault_classification	680649
0.5714285714	0.5753968254	0.5416666667	0.4894179894	0.5165343915	0.5271164021	0.5515873016	0.5767195767	0.5132275132	0.4966931217	auc	nci_60_cluster	binary	rfDefault_classification	703472
0.5431372549	0.4821350763	0.4737472767	0.4678104575	0.4603485839	0.4490740741	0.5366285403	0.5321078431	0.4735294118	0.4705610022	m_auc	nci_60_cluster	class_3	rfDefault_classification	703472
0.7862068966	0.7563218391	0.7643678161	0.7114942529	0.7632183908	0.7689655172	0.7637931034	0.7551724138	0.7275862069	0.7649425287	auc	nci_60_cluster	binary	rfDefault_classification	180973
0.7439594356	0.7415564374	0.7167989418	0.709303351	0.7251322751	0.6953703704	0.7249559083	0.7220679012	0.7085978836	0.7369929453	m_auc	nci_60_cluster	class_3	rfDefault_classification	180973
0.5925925926	0.6552706553	0.6438746439	0.5726495726	0.6011396011	0.6103988604	0.660968661	0.6203703704	0.660968661	0.6239316239	auc	nci_60_cluster	binary	rfDefault_classification	18320
0.676802995	0.6934378753	0.6474182383	0.6712227167	0.6645475736	0.6336088154	0.668503214	0.659885569	0.664123755	0.6680440771	m_auc	nci_60_cluster	class_3	rfDefault_classification	18320
0.5185185185	0.5687830688	0.5965608466	0.5171957672	0.5046296296	0.6223544974	0.5648148148	0.6071428571	0.5608465608	0.5542328042	auc	nci_60_cluster	binary	rfDefault_classification	687350
0.6122155233	0.6389658356	0.6197110423	0.6811688664	0.6507794253	0.6582477866	0.6626473304	0.6078431373	0.6187605236	0.6444788442	m_auc	nci_60_cluster	class_3	rfDefault_classification	687350
0.671957672	0.6798941799	0.6937830688	0.6772486772	0.6931216931	0.6904761905	0.7010582011	0.6917989418	0.6507936508	0.6693121693	auc	nci_60_cluster	binary	rfDefault_classification	700861
0.6438542176	0.7470262343	0.6573244256	0.6746238662	0.6627831188	0.6410298191	0.6696540112	0.6903481614	0.6874422899	0.7018087013	m_auc	nci_60_cluster	class_3	rfDefault_classification	700861
0.6337693222	0.6920332937	0.6206896552	0.6456599287	0.6432818074	0.6468489893	0.6551724138	0.6825208086	0.614744352	0.6753864447	auc	nci_60_cluster	binary	rfDefault_classification	715585
0.6634259259	0.6425925926	0.6477314815	0.6491666667	0.6313888889	0.6418518519	0.6309259259	0.6301851852	0.6393518519	0.6390740741	m_auc	nci_60_cluster	class_3	rfDefault_classification	715585
0.3775510204	0.3909438776	0.3380102041	0.3896683673	0.3673469388	0.4049744898	0.3125	0.3730867347	0.3807397959	0.4132653061	auc	nci_60_cluster	binary	rfDefault_classification	321568
0.4030959752	0.3867905057	0.4163570691	0.4001547988	0.4436532508	0.37249742	0.3791795666	0.3833849329	0.4667182663	0.3528379773	m_auc	nci_60_cluster	class_3	rfDefault_classification	321568
0.5696286472	0.4098143236	0.5119363395	0.424403183	0.4787798408	0.550397878	0.5185676393	0.4973474801	0.4303713528	0.4297082228	auc	nci_60_cluster	binary	rfDefault_classification	687806
0.4391396448	0.484085601	0.4294443539	0.4074737928	0.4322687524	0.3706208245	0.4073108468	0.4021237304	0.4223833578	0.4120362827	m_auc	nci_60_cluster	class_3	rfDefault_classification	687806
0.6366995074	0.671182266	0.6662561576	0.6687192118	0.6330049261	0.697044335	0.671182266	0.6631773399	0.6798029557	0.664408867	auc	nci_60_cluster	binary	rfDefault_classification	628115
0.5781676413	0.645662768	0.5772904483	0.5904483431	0.5567251462	0.5495614035	0.597417154	0.5730019493	0.6136452242	0.619785575	m_auc	nci_60_cluster	class_3	rfDefault_classification	628115
0.6454081633	0.5982142857	0.637755102	0.6103316327	0.6645408163	0.5701530612	0.6275510204	0.6530612245	0.6364795918	0.6396683673	auc	nci_60_cluster	binary	rfDefault_classification	711816
0.6	0.6083849329	0.6013415893	0.6577141383	0.6237358101	0.6137254902	0.6173116615	0.6247162023	0.5963880289	0.6109649123	m_auc	nci_60_cluster	class_3	rfDefault_classification	711816
0.6936339523	0.6419098143	0.649204244	0.6233421751	0.6458885942	0.6087533156	0.6352785146	0.6366047745	0.6710875332	0.598806366	auc	nci_60_cluster	binary	rfDefault_classification	711751
0.7185295414	0.7348434744	0.7364969136	0.7177028219	0.757164903	0.7290013228	0.7274305556	0.7313712522	0.7428902116	0.7212852734	m_auc	nci_60_cluster	class_3	rfDefault_classification	711751
0.5277093596	0.5431034483	0.5381773399	0.5418719212	0.5073891626	0.5701970443	0.525862069	0.5862068966	0.5763546798	0.4858374384	auc	nci_60_cluster	binary	rfDefault_classification	710715
0.4990253411	0.5447368421	0.5398635478	0.5035331384	0.5602339181	0.4534844055	0.5276315789	0.5186647173	0.5104288499	0.5203703704	m_auc	nci_60_cluster	class_3	rfDefault_classification	710715
0.0972149213	0.0997152004	0.0958650509	0.0964425999	0.0960673588	0.0947505542	0.0981059953	0.0977192029	0.0974207553	0.0958138364	rmse	bsp	regression	rfDefault_regression	cisplatin
1.3065467816	1.3170198278	1.2941756983	1.3286894165	1.2982196331	1.3267883229	1.3018299007	1.322219841	1.3419306336	1.3341835551	rmse	bsp	regression	rfDefault_regression	docetaxel
0.4874818161	0.4782652562	0.4829832896	0.4980219891	0.4775010983	0.4770346734	0.492743902	0.4823252021	0.4781554861	0.4733653936	rmse	bsp	regression	rfDefault_regression	erlotinib
0.8317110233	0.8087939287	0.8523931992	0.8528990055	0.8452892406	0.8373853568	0.8380659847	0.8295992043	0.849064624	0.8393473996	rmse	bsp	regression	rfDefault_regression	gemcitabin
0.9976438749	1.0297453897	1.0031443053	1.0047196379	1.0122066105	1.0204876976	1.0180657176	1.0017757319	0.9995872934	1.0126429228	rmse	bsp	regression	rfDefault_regression	paclitaxel
0.4477578911	0.4325477007	0.4508788028	0.435584709	0.4325574074	0.4342265874	0.4477258274	0.4446989887	0.4436256975	0.4340832121	rmse	bsp	regression	rfDefault_regression	pemetrexed
0.1725407887	0.173014202	0.1744210143	0.1744058503	0.1774455956	0.1707600978	0.1744189013	0.1774654633	0.1742366927	0.1699511022	rmse	bsp	regression	rfDefault_regression	regorafinib
0.7869717116	0.7749279042	0.8042718975	0.8106810418	0.8196782282	0.7772331728	0.7998537601	0.7796923941	0.7778849496	0.7854925546	rmse	bsp	regression	rfDefault_regression	vinorelbin
0.1501913781	0.1487509701	0.1476777776	0.1458259382	0.1484832228	0.1472675279	0.1475928556	0.1454483344	0.1469372258	0.1456701125	rmse	nci_60	regression	rfDefault_regression	carboplatin
0.2704568642	0.2704098748	0.2716215973	0.2699825335	0.2728088705	0.2723738442	0.2753176544	0.2721769274	0.2709319119	0.2722448528	rmse	nci_60	regression	rfDefault_regression	cisplatin
0.6995937119	0.6968448566	0.6985012071	0.692368973	0.6840655613	0.6903955968	0.688730286	0.7029397375	0.6884398268	0.7043279477	rmse	nci_60	regression	rfDefault_regression	docetaxel
0.8503236017	0.8623055688	0.8488434707	0.8497992799	0.8529300806	0.8436097714	0.8538241508	0.845133421	0.8645760464	0.8507512717	rmse	nci_60	regression	rfDefault_regression	gemcitabin
0.6895807773	0.6765344512	0.6845860909	0.6844080883	0.6716243431	0.6849550686	0.6696973054	0.6808321236	0.679032541	0.6852724661	rmse	nci_60	regression	rfDefault_regression	paclitaxel
1.4833129893	1.4705487562	1.4866978257	1.4537741387	1.4946318356	1.4740150908	1.4585035257	1.473882058	1.4650665609	1.4882847207	rmse	nci_60	regression	rfDefault_regression	pemetrexed
0.2870527025	0.2938816148	0.2938222491	0.2884335148	0.3015149359	0.2874800822	0.2897623854	0.2892656547	0.2851326764	0.2989758966	rmse	ir_low	regression	rfDefault_regression	state1
0.1284678145	0.1268827031	0.1288540311	0.1277332501	0.1262277597	0.130638303	0.1279167837	0.1313112225	0.1285517356	0.1274301662	rmse	nci_60_cluster	regression	rfDefault_regression	679597
0.3094923434	0.3164440125	0.3133806969	0.3033987535	0.3154188192	0.314004959	0.3151274944	0.3128886577	0.3127866622	0.3112152562	rmse	nci_60_cluster	regression	rfDefault_regression	680649
0.1024831004	0.1042113785	0.1024760868	0.1034142029	0.104859773	0.1005375113	0.1020677932	0.1025109891	0.1031720139	0.1046108846	rmse	nci_60_cluster	regression	rfDefault_regression	703472
0.1349905275	0.1350872448	0.1337683671	0.1348917598	0.1350558364	0.133310075	0.1366356139	0.1362540139	0.1347194497	0.134413076	rmse	nci_60_cluster	regression	rfDefault_regression	180973
0.1535872692	0.1499498875	0.1540595731	0.1511149487	0.1539311733	0.1521746677	0.1533219859	0.154717191	0.1522140861	0.1537577004	rmse	nci_60_cluster	regression	rfDefault_regression	18320
0.1604283476	0.1627333754	0.1615896409	0.164895206	0.1618749516	0.1616760431	0.1632880668	0.1633495041	0.1638750504	0.1615437492	rmse	nci_60_cluster	regression	rfDefault_regression	687350
0.3295376905	0.3397575387	0.3322960604	0.3399134115	0.3396820662	0.3248082279	0.3336283857	0.3341902244	0.3366556609	0.3374074501	rmse	nci_60_cluster	regression	rfDefault_regression	700861
0.0782666019	0.0783930625	0.0786893829	0.0777775703	0.0782649967	0.0781153136	0.0788007651	0.0785567086	0.0798781565	0.078568829	rmse	nci_60_cluster	regression	rfDefault_regression	715585
0.063381036	0.0616626831	0.0613293718	0.0625516938	0.0627825682	0.0623728417	0.0625766471	0.0631619047	0.063007833	0.062646671	rmse	nci_60_cluster	regression	rfDefault_regression	321568
0.1711686562	0.1721726322	0.1724800562	0.1716427208	0.1700987528	0.1725092906	0.1729907575	0.1744735923	0.1755793103	0.1731272589	rmse	nci_60_cluster	regression	rfDefault_regression	687806
0.3044702577	0.3042403462	0.306404922	0.3100613882	0.3078917871	0.3069279563	0.30562941	0.3044692323	0.3081663143	0.3018407343	rmse	nci_60_cluster	regression	rfDefault_regression	628115
0.1591678163	0.1575967068	0.1594171171	0.157857761	0.1557885541	0.1585261351	0.1592957256	0.1580939364	0.157685368	0.1598464195	rmse	nci_60_cluster	regression	rfDefault_regression	711816
0.1631201024	0.1634684257	0.1630095638	0.1636888988	0.1625978701	0.1626672775	0.1607566939	0.1641450456	0.1588188725	0.1623675267	rmse	nci_60_cluster	regression	rfDefault_regression	711751
0.1953266032	0.1926837855	0.1876262703	0.1961180122	0.1963502413	0.192940208	0.1965973206	0.1936949257	0.1990289262	0.1980206107	rmse	nci_60_cluster	regression	rfDefault_regression	710715
0.8421052632	0.7894736842	0.8947368421	0.7894736842	0.7894736842	0.8421052632	0.7894736842	0.7368421053	0.8947368421	0.8421052632	Accuracy	bsp	binary	svmLinear_classification	cisplatin
0.4536082474	0.375	0.3833889507	0.2962962963	0.4230769231	0.358974359	0.3214285714	0.4275996113	0.4275996113	0.3448275862	F_score	bsp	class_3	svmLinear_classification	cisplatin
0.4736842105	0.5263157895	0.5263157895	0.4736842105	0.5263157895	0.4736842105	0.4736842105	0.5263157895	0.4210526316	0.4736842105	Accuracy	bsp	binary	svmLinear_classification	docetaxel
0.5325140809	0.5244578921	0.4473986542	0.512075423	0.332972973	0.3937562941	0.4616364215	0.4473986542	0.512075423	0.512075423	F_score	bsp	class_3	svmLinear_classification	docetaxel
0.6315789474	0.5263157895	0.5263157895	0.5263157895	0.4736842105	0.6315789474	0.6315789474	0.4736842105	0.5263157895	0.5263157895	Accuracy	bsp	binary	svmLinear_classification	erlotinib
0.1388888889	0.345248734	0.1388888889	0.3209876543	0.2353308365	0.1666666667	0.2600472813	0.2199004975	0.1388888889	0.2199004975	F_score	bsp	class_3	svmLinear_classification	erlotinib
0.6315789474	0.5789473684	0.5263157895	0.5263157895	0.6315789474	0.6315789474	0.5789473684	0.5789473684	0.5789473684	0.5263157895	Accuracy	bsp	binary	svmLinear_classification	gemcitabin
0.3089430894	0.3157894737	0.4739583333	0.401055409	0.3157894737	0.3157894737	0.3020833333	0.3157894737	0.4054794521	0.3512544803	F_score	bsp	class_3	svmLinear_classification	gemcitabin
0.4210526316	0.4210526316	0.4210526316	0.3684210526	0.4210526316	0.3684210526	0.3157894737	0.3684210526	0.3684210526	0.3157894737	Accuracy	bsp	binary	svmLinear_classification	paclitaxel
0.4227642276	0.3035584604	0.3002829836	0.3002829836	0.2945736434	0.3498157844	0.3002829836	0.2287147705	0.3035584604	0.3002829836	F_score	bsp	class_3	svmLinear_classification	paclitaxel
0.6315789474	0.6315789474	0.6315789474	0.6315789474	0.6315789474	0.6842105263	0.6842105263	0.6315789474	0.6842105263	0.7368421053	Accuracy	bsp	binary	svmLinear_classification	pemetrexed
0.2772277228	0.3076923077	0.3076923077	0.367816092	0.31043257	0.3450292398	0.2882882883	0.2259887006	0.3450292398	0.3276836158	F_score	bsp	class_3	svmLinear_classification	pemetrexed
0.3157894737	0.2105263158	0.3157894737	0.3157894737	0.1578947368	0.3157894737	0.3157894737	0.2105263158	0.2631578947	0.2105263158	Accuracy	bsp	binary	svmLinear_classification	regorafinib
0.0921985816	0.0740740741	0.0784313725	NaN	0.0784313725	0.2829680892	0.0392156863	0.0416666667	0.0740740741	0.0740740741	F_score	bsp	class_3	svmLinear_classification	regorafinib
0.4210526316	0.3684210526	0.3684210526	0.4210526316	0.5263157895	0.3684210526	0.4210526316	0.3684210526	0.3157894737	0.4210526316	Accuracy	bsp	binary	svmLinear_classification	vinorelbin
0.154029566	0.2068769537	0.1811594203	0.1052631579	0.2212389381	0.1503957784	0.1503957784	0.1999519346	0.1662292213	0.2407407407	F_score	bsp	class_3	svmLinear_classification	vinorelbin
0.5593220339	0.5254237288	0.5762711864	0.5423728814	0.5423728814	0.5254237288	0.5423728814	0.5593220339	0.6101694915	0.5762711864	Accuracy	nci_60	binary	svmLinear_classification	carboplatin
0.3898346492	0.3077209966	0.4536079634	0.4203785044	0.3801587302	0.3610267724	0.3317034987	0.3203577857	0.3834946299	0.3322232371	F_score	nci_60	class_3	svmLinear_classification	carboplatin
0.6101694915	0.6101694915	0.5423728814	0.5762711864	0.593220339	0.5423728814	0.5762711864	0.5593220339	0.5254237288	0.5593220339	Accuracy	nci_60	binary	svmLinear_classification	cisplatin
0.3819212533	0.5374491743	0.4057891898	0.430457345	0.3971444865	0.3652111464	0.3591184635	0.4829881342	0.4655839134	0.4481240036	F_score	nci_60	class_3	svmLinear_classification	cisplatin
0.5344827586	0.6206896552	0.6379310345	0.6206896552	0.6896551724	0.6896551724	0.6206896552	0.5862068966	0.6206896552	0.6206896552	Accuracy	nci_60	binary	svmLinear_classification	docetaxel
0.3883012216	0.3919883079	0.3831485588	0.4132892007	0.355488095	0.379061526	0.408645833	0.4087826929	0.3644607733	0.3406763729	F_score	nci_60	class_3	svmLinear_classification	docetaxel
0.6610169492	0.6271186441	0.6440677966	0.6610169492	0.6949152542	0.593220339	0.6779661017	0.593220339	0.6440677966	0.6610169492	Accuracy	nci_60	binary	svmLinear_classification	gemcitabin
0.4714679646	0.4974283615	0.3982675109	0.5493786144	0.4538174789	0.4713758204	0.5338682198	0.4775092141	0.4795770444	0.5038331659	F_score	nci_60	class_3	svmLinear_classification	gemcitabin
0.6101694915	0.593220339	0.6610169492	0.6271186441	0.6440677966	0.5762711864	0.593220339	0.5762711864	0.6101694915	0.6101694915	Accuracy	nci_60	binary	svmLinear_classification	paclitaxel
0.4173269942	0.4315655862	0.3959189355	0.4266417292	0.3895703155	0.4376951748	0.4276156195	0.4047487426	0.3898194223	0.459789419	F_score	nci_60	class_3	svmLinear_classification	paclitaxel
0.8070175439	0.8421052632	0.8070175439	0.8070175439	0.8421052632	0.8245614035	0.8070175439	0.7894736842	0.8245614035	0.7894736842	Accuracy	nci_60	binary	svmLinear_classification	pemetrexed
0.4685598377	0.49141434	0.4562601788	0.4685598377	0.4624534355	0.4971643408	0.5084306096	0.4685598377	0.4624534355	0.4576983666	F_score	nci_60	class_3	svmLinear_classification	pemetrexed
0.88	0.89	0.9	0.89	0.92	0.89	0.91	0.89	0.9	0.92	Accuracy	ir_low	binary	svmLinear_classification	state1
0.9799194478	0.9495084845	0.9598388538	0.9601031769	0.9110809966	0.9601031769	0.9601031769	0.9598388538	0.9499219849	0.9597555797	F_score	ir_low	class_3	svmLinear_classification	state1
0.4727272727	0.4545454545	0.5272727273	0.5090909091	0.5454545455	0.4909090909	0.5636363636	0.4909090909	0.4909090909	0.5454545455	Accuracy	nci_60_cluster	binary	svmLinear_classification	679597
0.4407628172	0.4171255781	0.4578802679	0.388725434	0.4260884819	0.3929940632	0.4011594472	0.4563727124	0.3597336843	0.417878331	F_score	nci_60_cluster	class_3	svmLinear_classification	679597
0.5614035088	0.5263157895	0.5789473684	0.5263157895	0.5614035088	0.5614035088	0.5789473684	0.5263157895	0.5263157895	0.5789473684	Accuracy	nci_60_cluster	binary	svmLinear_classification	680649
0.6087563983	0.6310030948	0.6293450849	0.6422463659	0.6443612126	0.6810381256	0.6531443831	0.6184504154	0.6451314277	0.6086306111	F_score	nci_60_cluster	class_3	svmLinear_classification	680649
0.5818181818	0.5272727273	0.5090909091	0.4727272727	0.5818181818	0.5818181818	0.5454545455	0.5818181818	0.5454545455	0.5090909091	Accuracy	nci_60_cluster	binary	svmLinear_classification	703472
0.4554520899	0.4340908153	0.4013071895	0.4576487945	0.4554520899	0.4209271278	0.4746719593	0.4216747458	0.4561102871	0.4209150327	F_score	nci_60_cluster	class_3	svmLinear_classification	703472
0.7457627119	0.7966101695	0.7118644068	0.7457627119	0.7288135593	0.7627118644	0.7288135593	0.7457627119	0.7288135593	0.7288135593	Accuracy	nci_60_cluster	binary	svmLinear_classification	180973
0.5103744384	0.5184396681	0.4997354497	0.4954120418	0.4522752328	0.4810865052	0.5465819722	0.4277488418	0.4504036779	0.5061878632	F_score	nci_60_cluster	class_3	svmLinear_classification	180973
0.701754386	0.6842105263	0.6140350877	0.649122807	0.6140350877	0.6140350877	0.6666666667	0.6666666667	0.701754386	0.6842105263	Accuracy	nci_60_cluster	binary	svmLinear_classification	18320
0.3317207374	0.360383662	0.3126150287	0.4307618591	0.3039035091	0.4428116172	0.4211187458	0.3883832978	0.394184804	0.3155373898	F_score	nci_60_cluster	class_3	svmLinear_classification	18320
0.6363636364	0.5818181818	0.6545454545	0.6545454545	0.5454545455	0.6	0.5818181818	0.5818181818	0.5454545455	0.5454545455	Accuracy	nci_60_cluster	binary	svmLinear_classification	687350
0.435500516	0.4945539004	0.4174094073	0.4544048006	0.5277250547	0.4663321176	0.3698109455	0.4139833627	0.4675109676	0.426920252	F_score	nci_60_cluster	class_3	svmLinear_classification	687350
0.5636363636	0.5636363636	0.5818181818	0.6	0.6363636364	0.6	0.5818181818	0.6181818182	0.6181818182	0.5818181818	Accuracy	nci_60_cluster	binary	svmLinear_classification	700861
0.5648176998	0.5525679091	0.5648176998	0.5425178351	0.6019265274	0.6278050928	0.5806485557	0.5103431873	0.5661960115	0.5908575219	F_score	nci_60_cluster	class_3	svmLinear_classification	700861
0.6379310345	0.5689655172	0.6379310345	0.5517241379	0.5862068966	0.5517241379	0.6206896552	0.5862068966	0.5517241379	0.5862068966	Accuracy	nci_60_cluster	binary	svmLinear_classification	715585
0.4814005329	0.5029438384	0.5012615509	0.5030770678	0.4784712143	0.512891728	0.493712368	0.4795459015	0.4462886123	0.4650129971	F_score	nci_60_cluster	class_3	svmLinear_classification	715585
0.3928571429	0.4285714286	0.4464285714	0.3928571429	0.3571428571	0.4821428571	0.4642857143	0.4285714286	0.4285714286	0.3928571429	Accuracy	nci_60_cluster	binary	svmLinear_classification	321568
0.2172838543	0.2515479876	0.2701671317	0.2565828414	0.2360883064	0.2312318353	0.2862385703	0.1754728462	0.230753354	0.2692341561	F_score	nci_60_cluster	class_3	svmLinear_classification	321568
0.5818181818	0.6181818182	0.5818181818	0.6363636364	0.5818181818	0.6727272727	0.5818181818	0.6363636364	0.6363636364	0.6545454545	Accuracy	nci_60_cluster	binary	svmLinear_classification	687806
0.4982694905	0.4444836405	0.4666885985	0.4992562379	0.4679171322	0.4115898207	0.4635635883	0.4276068294	0.4262036306	0.4576980889	F_score	nci_60_cluster	class_3	svmLinear_classification	687806
0.5964912281	0.5964912281	0.5789473684	0.5964912281	0.5964912281	0.5964912281	0.5964912281	0.6140350877	0.5964912281	0.5964912281	Accuracy	nci_60_cluster	binary	svmLinear_classification	628115
0.3145293602	0.2949995363	0.345456183	0.3515217387	0.3506000972	0.3056922497	0.3453268668	0.3322546498	0.2649107775	0.2917062203	F_score	nci_60_cluster	class_3	svmLinear_classification	628115
0.5892857143	0.625	0.6071428571	0.5892857143	0.625	0.5714285714	0.5892857143	0.5714285714	0.5892857143	0.5714285714	Accuracy	nci_60_cluster	binary	svmLinear_classification	711816
0.4972247793	0.5135691932	0.4856046641	0.5007549812	0.5887567202	0.4816227083	0.4963681017	0.5196899533	0.57818581	0.4945387495	F_score	nci_60_cluster	class_3	svmLinear_classification	711816
0.6181818182	0.6545454545	0.6	0.6181818182	0.6545454545	0.6	0.6363636364	0.5818181818	0.6545454545	0.6545454545	Accuracy	nci_60_cluster	binary	svmLinear_classification	711751
0.4988955721	0.4283985205	0.5187053043	0.4250387395	0.4139261795	0.4141334243	0.4327267955	0.439022878	0.3977717245	0.3777899344	F_score	nci_60_cluster	class_3	svmLinear_classification	711751
0.5438596491	0.5614035088	0.5789473684	0.5263157895	0.5263157895	0.5087719298	0.5438596491	0.5438596491	0.5614035088	0.6315789474	Accuracy	nci_60_cluster	binary	svmLinear_classification	710715
0.4405434989	0.4793534614	0.3645460915	0.4547384916	0.4013784303	0.3583829682	0.4371446408	0.4248513737	0.4380897857	0.4237740395	F_score	nci_60_cluster	class_3	svmLinear_classification	710715
0.0998117234	0.0916237185	0.0992361151	0.0970348223	0.0971452673	0.0956993832	0.1004088254	0.0935731979	0.098731024	0.0989304645	rmse	bsp	regression	svmLinear_regression	cisplatin
1.246523222	1.2569515699	1.2519292005	1.2494050461	1.2458746262	1.2338379782	1.246774931	1.2292945413	1.2329954214	1.1927408375	rmse	bsp	regression	svmLinear_regression	docetaxel
0.4759849938	0.469085846	0.4497408698	0.4610561589	0.4548896394	0.4627579894	0.454758563	0.467905983	0.4583607276	0.4571832156	rmse	bsp	regression	svmLinear_regression	erlotinib
0.8340444507	0.8503950582	0.8073225984	0.8444865991	0.8650926383	0.8257898875	0.8251954845	0.8195884676	0.8452326117	0.7856223141	rmse	bsp	regression	svmLinear_regression	gemcitabin
1.0288277341	1.0220478378	1.0381170263	1.0346264954	0.9830450774	1.0181826997	1.0217568385	1.0427411436	1.0389291145	1.0415375681	rmse	bsp	regression	svmLinear_regression	paclitaxel
0.437737432	0.4236092386	0.4078623945	0.4245663908	0.4262551373	0.4442945307	0.4236725346	0.4315507008	0.4262397825	0.4288926456	rmse	bsp	regression	svmLinear_regression	pemetrexed
0.1789072666	0.1847631098	0.1794605317	0.1836312998	0.1874291035	0.1786900567	0.1890553071	0.1701985522	0.183472282	0.1791517875	rmse	bsp	regression	svmLinear_regression	regorafinib
0.7895889297	0.8260374641	0.8520073832	0.7944225589	0.8061504277	0.8336225362	0.7781845513	0.8490024597	0.8457843448	0.8380955387	rmse	bsp	regression	svmLinear_regression	vinorelbin
0.1417710135	0.1389244373	0.1449590001	0.1410545777	0.1362502452	0.1453497417	0.1420508269	0.1404983457	0.1331762878	0.142737538	rmse	nci_60	regression	svmLinear_regression	carboplatin
0.2638533082	0.2630713993	0.2637622645	0.2541144204	0.2609682759	0.2645380266	0.2594882918	0.25810413	0.2587451475	0.2658109267	rmse	nci_60	regression	svmLinear_regression	cisplatin
0.6932563635	0.6876843573	0.7167285388	0.7170909419	0.711287559	0.703799808	0.7034207224	0.7101379695	0.689111796	0.7083829477	rmse	nci_60	regression	svmLinear_regression	docetaxel
0.8450141036	0.8287607333	0.8565142652	0.8530419046	0.8374442943	0.822377396	0.8658921584	0.8800903425	0.8696190554	0.8421944969	rmse	nci_60	regression	svmLinear_regression	gemcitabin
0.7350564513	0.7298541646	0.7315128096	0.7009847968	0.7319914662	0.7297244275	0.7105622678	0.7236128595	0.748668596	0.723870909	rmse	nci_60	regression	svmLinear_regression	paclitaxel
1.4683957683	1.4979454586	1.5347637447	1.552878209	1.5209082057	1.5129093102	1.52702291	1.4803754756	1.5125513373	1.5843827847	rmse	nci_60	regression	svmLinear_regression	pemetrexed
0.1069246985	0.105950472	0.1081489285	0.1116846801	0.1095617918	0.107390795	0.1065319876	0.1078100612	0.1065653464	0.1069777014	rmse	ir_low	regression	svmLinear_regression	state1
0.1334773396	0.133230416	0.1318718859	0.1347696909	0.1313222518	0.1352089974	0.1351686462	0.135389476	0.1295856529	0.1305806281	rmse	nci_60_cluster	regression	svmLinear_regression	679597
0.2752499382	0.2905438956	0.28458946	0.2769595931	0.2899310667	0.2862895555	0.2755380838	0.2933634796	0.2816226946	0.2791771195	rmse	nci_60_cluster	regression	svmLinear_regression	680649
0.1088085499	0.1094686781	0.1058675877	0.1011720465	0.1058509053	0.1069354855	0.1068325485	0.1025081074	0.1080822376	0.102480464	rmse	nci_60_cluster	regression	svmLinear_regression	703472
0.1314570259	0.1307135221	0.1357758895	0.1289405488	0.1321178363	0.1301026151	0.1342505035	0.1301610248	0.1377979412	0.1264850341	rmse	nci_60_cluster	regression	svmLinear_regression	180973
0.1520768551	0.1594712382	0.1523139341	0.153685044	0.1530719862	0.1581376064	0.1483443328	0.1573007796	0.1571688677	0.1512727417	rmse	nci_60_cluster	regression	svmLinear_regression	18320
0.1618582471	0.1647593368	0.1624284597	0.1670305848	0.1641658538	0.1655041591	0.1698780863	0.1676102089	0.1686999696	0.1652256514	rmse	nci_60_cluster	regression	svmLinear_regression	687350
0.2903128086	0.2927117511	0.2922313159	0.2855291029	0.2865841808	0.2979353884	0.293000709	0.2894946012	0.2919709329	0.2909242522	rmse	nci_60_cluster	regression	svmLinear_regression	700861
0.0757128763	0.0762732789	0.0739431679	0.0751724505	0.0729336081	0.0727802465	0.0744636198	0.0716266584	0.0754398255	0.0735888796	rmse	nci_60_cluster	regression	svmLinear_regression	715585
0.065646139	0.0668250874	0.0656326076	0.0682293263	0.0667278996	0.0668253032	0.064637795	0.062864989	0.0625666088	0.0654988462	rmse	nci_60_cluster	regression	svmLinear_regression	321568
0.1639517191	0.1651497773	0.1619001835	0.1620899853	0.1599065828	0.1636294897	0.1645128556	0.1653285556	0.1609846266	0.1667296089	rmse	nci_60_cluster	regression	svmLinear_regression	687806
0.3229829465	0.308207361	0.3088092053	0.3076069565	0.3089646568	0.3133662973	0.3066378661	0.3048025818	0.3019340141	0.3042612111	rmse	nci_60_cluster	regression	svmLinear_regression	628115
0.1566558392	0.1492582391	0.15033527	0.1537886515	0.1491182249	0.1499279113	0.1564427433	0.151776669	0.1517719041	0.1536240898	rmse	nci_60_cluster	regression	svmLinear_regression	711816
0.1652410241	0.1626255105	0.1629414893	0.1630745436	0.1559051709	0.156534095	0.1591819321	0.1601520982	0.1610406099	0.1653783513	rmse	nci_60_cluster	regression	svmLinear_regression	711751
0.1733581742	0.1751174008	0.172344607	0.1739524951	0.1688764205	0.1737917137	0.1753281736	0.1695161239	0.1727014611	0.170349905	rmse	nci_60_cluster	regression	svmLinear_regression	710715
0.4642857143	0.6071428571	0.5595238095	0.5	0.3333333333	0.5	0.5238095238	0.5833333333	0.5357142857	0.5476190476	auc	bsp	binary	rfPca_classification	cisplatin
0.62	0.64	0.675	0.6583333333	0.6308333333	0.585	0.6333333333	0.56	0.7033333333	0.6383333333	m_auc	bsp	class_3	rfPca_classification	cisplatin
0.6222222222	0.4777777778	0.7	0.6444444444	0.5111111111	0.65	0.6	0.4888888889	0.6111111111	0.5222222222	auc	bsp	binary	rfPca_classification	docetaxel
0.4973544974	0.4695767196	0.5740740741	0.4841269841	0.4351851852	0.539021164	0.5634920635	0.4325396825	0.3882275132	0.5119047619	m_auc	bsp	class_3	rfPca_classification	docetaxel
0.2619047619	0.3333333333	0.1071428571	0.119047619	0.1547619048	0.1607142857	0.2797619048	0.2678571429	0.3035714286	0.25	auc	bsp	binary	rfPca_classification	erlotinib
0.1959876543	0.262345679	0.3140432099	0.3271604938	0.3333333333	0.2978395062	0.3086419753	0.2654320988	0.2407407407	0.3009259259	m_auc	bsp	class_3	rfPca_classification	erlotinib
0.3888888889	0.3333333333	0.4	0.2777777778	0.1833333333	0.3555555556	0.1666666667	0.2555555556	0.3055555556	0.3222222222	auc	bsp	binary	rfPca_classification	gemcitabin
0.4897959184	0.5503401361	0.6013605442	0.5054421769	0.5115646259	0.5238095238	0.4680272109	0.4857142857	0.493877551	0.4272108844	m_auc	bsp	class_3	rfPca_classification	gemcitabin
0.3	0.3444444444	0.4	0.2888888889	0.2777777778	0.4777777778	0.3666666667	0.3	0.3277777778	0.3111111111	auc	bsp	binary	rfPca_classification	paclitaxel
0.3994708995	0.5052910053	0.4206349206	0.3637566138	0.4444444444	0.4186507937	0.376984127	0.4113756614	0.4285714286	0.4021164021	m_auc	bsp	class_3	rfPca_classification	paclitaxel
0.6666666667	0.6111111111	0.6222222222	0.5555555556	0.5611111111	0.5888888889	0.6111111111	0.4	0.6111111111	0.5333333333	auc	bsp	binary	rfPca_classification	pemetrexed
0.6428571429	0.5591836735	0.5925170068	0.6367346939	0.6816326531	0.4421768707	0.4285714286	0.5183673469	0.4782312925	0.6972789116	m_auc	bsp	class_3	rfPca_classification	pemetrexed
0.2555555556	0.3222222222	0.2888888889	0.3333333333	0.25	0.2833333333	0.2555555556	0.4444444444	0.1888888889	0.2555555556	auc	bsp	binary	rfPca_classification	regorafinib
0.3981481481	0.3458994709	0.2883597884	0.3234126984	0.421957672	0.3148148148	0.3716931217	0.3425925926	0.3875661376	0.4007936508	m_auc	bsp	class_3	rfPca_classification	regorafinib
0.2444444444	0.2222222222	0.2111111111	0.3333333333	0.1666666667	0.2833333333	0.2444444444	0.3666666667	0.2666666667	0.3222222222	auc	bsp	binary	rfPca_classification	vinorelbin
0.3544973545	0.3571428571	0.373015873	0.3617724868	0.3796296296	0.3637566138	0.291005291	0.3121693122	0.2923280423	0.3346560847	m_auc	bsp	class_3	rfPca_classification	vinorelbin
0.7194700461	0.7119815668	0.6630184332	0.5841013825	0.6071428571	0.6739631336	0.5927419355	0.6330645161	0.6146313364	0.6451612903	auc	nci_60	binary	rfPca_classification	carboplatin
0.7565035273	0.7468253968	0.713712522	0.7111992945	0.6975088183	0.7041666667	0.7095458554	0.7140873016	0.7492724868	0.7080026455	m_auc	nci_60	class_3	rfPca_classification	carboplatin
0.6017241379	0.5270114943	0.5931034483	0.6126436782	0.5695402299	0.5942528736	0.532183908	0.5247126437	0.5896551724	0.608045977	auc	nci_60	binary	rfPca_classification	cisplatin
0.4508818342	0.4828703704	0.5691137566	0.4923941799	0.4930114638	0.549382716	0.5417328042	0.5239417989	0.5389991182	0.5385361552	m_auc	nci_60	class_3	rfPca_classification	cisplatin
0.6551724138	0.6391200951	0.6557669441	0.6046373365	0.6587395957	0.6379310345	0.6420927467	0.662901308	0.6617122473	0.6159334126	auc	nci_60	binary	rfPca_classification	docetaxel
0.4748611111	0.5296296296	0.4977777778	0.5218981481	0.509537037	0.5299074074	0.4635185185	0.5388888889	0.5564814815	0.4933796296	m_auc	nci_60	class_3	rfPca_classification	docetaxel
0.6042626728	0.4850230415	0.452764977	0.5305299539	0.551843318	0.590437788	0.5207373272	0.5599078341	0.5881336406	0.4930875576	auc	nci_60	binary	rfPca_classification	gemcitabin
0.6826499118	0.6961640212	0.6924823633	0.6855820106	0.7161816578	0.6655202822	0.6976851852	0.6998236332	0.6742724868	0.7148589065	m_auc	nci_60	class_3	rfPca_classification	gemcitabin
0.5896551724	0.6465517241	0.5695402299	0.5971264368	0.6316091954	0.658045977	0.5856321839	0.5683908046	0.6068965517	0.6833333333	auc	nci_60	binary	rfPca_classification	paclitaxel
0.5942901235	0.660978836	0.6438932981	0.635361552	0.6328703704	0.6207231041	0.6234567901	0.6824955908	0.6085978836	0.6374118166	m_auc	nci_60	class_3	rfPca_classification	paclitaxel
0.5523715415	0.5918972332	0.5286561265	0.4496047431	0.5909090909	0.5247035573	0.3833992095	0.5484189723	0.5296442688	0.483201581	auc	nci_60	binary	rfPca_classification	pemetrexed
0.4286175711	0.4237726098	0.438630491	0.4410529716	0.5198643411	0.4660852713	0.4520348837	0.4530846253	0.4770671835	0.418120155	m_auc	nci_60	class_3	rfPca_classification	pemetrexed
0.9612	0.942	0.9288	0.948	0.9376	0.9576	0.943	0.938	0.9528	0.956	auc	ir_low	binary	rfPca_classification	state1
0.9359681373	0.9297235438	0.9321294694	0.9334180363	0.9414828431	0.9365178057	0.9134677768	0.9370224193	0.9280384948	0.931579801	m_auc	ir_low	class_3	rfPca_classification	state1
0.5555555556	0.6025132275	0.5099206349	0.4682539683	0.5271164021	0.541005291	0.5396825397	0.5343915344	0.5383597884	0.5912698413	auc	nci_60_cluster	binary	rfPca_classification	679597
0.6376894248	0.5844875346	0.5970343816	0.6021943403	0.613003096	0.5857639455	0.5833469122	0.6199826191	0.5463309978	0.5881538211	m_auc	nci_60_cluster	class_3	rfPca_classification	679597
0.6422413793	0.6976600985	0.7019704433	0.690270936	0.6348522167	0.6804187192	0.6730295567	0.6748768473	0.6373152709	0.7118226601	auc	nci_60_cluster	binary	rfPca_classification	680649
0.6810916179	0.6488304094	0.6801413255	0.6818469786	0.6491471735	0.684454191	0.6472465887	0.6345272904	0.6584551657	0.6511695906	m_auc	nci_60_cluster	class_3	rfPca_classification	680649
0.5138888889	0.5026455026	0.5853174603	0.5806878307	0.4715608466	0.4834656085	0.5707671958	0.5978835979	0.5522486772	0.5608465608	auc	nci_60_cluster	binary	rfPca_classification	703472
0.5104030501	0.5175108932	0.4412309368	0.5437091503	0.5669662309	0.5177832244	0.4838235294	0.5222766885	0.6080610022	0.5602396514	m_auc	nci_60_cluster	class_3	rfPca_classification	703472
0.7229885057	0.7293103448	0.7477011494	0.8114942529	0.7632183908	0.8057471264	0.7614942529	0.7344827586	0.783908046	0.7379310345	auc	nci_60_cluster	binary	rfPca_classification	180973
0.6762786596	0.6916446208	0.7790123457	0.7826058201	0.7180555556	0.7176587302	0.685670194	0.7309303351	0.7275352734	0.7057319224	m_auc	nci_60_cluster	class_3	rfPca_classification	180973
0.7072649573	0.6816239316	0.7200854701	0.7108262108	0.7542735043	0.7136752137	0.74002849	0.6987179487	0.6944444444	0.6794871795	auc	nci_60_cluster	binary	rfPca_classification	18320
0.6690329872	0.6391184573	0.6549763368	0.6487250124	0.6339266794	0.6852440489	0.7178780815	0.6822066822	0.6218831673	0.6947799675	m_auc	nci_60_cluster	class_3	rfPca_classification	18320
0.5628306878	0.5641534392	0.5608465608	0.494047619	0.6216931217	0.6144179894	0.6395502646	0.6170634921	0.6157407407	0.542989418	auc	nci_60_cluster	binary	rfPca_classification	687350
0.6653359405	0.6370104829	0.6119711042	0.6770137418	0.6751941774	0.6295421216	0.6621041769	0.6596056705	0.6514583673	0.6538210852	m_auc	nci_60_cluster	class_3	rfPca_classification	687350
0.6355820106	0.6223544974	0.6421957672	0.5866402116	0.5681216931	0.621031746	0.6064814815	0.6111111111	0.5813492063	0.6706349206	auc	nci_60_cluster	binary	rfPca_classification	700861
0.6737005051	0.6628917495	0.7070229754	0.6907826843	0.6677529738	0.6347835533	0.6964857965	0.6588180979	0.6756015426	0.6800010863	m_auc	nci_60_cluster	class_3	rfPca_classification	700861
0.7051129608	0.7051129608	0.6973840666	0.6902497027	0.6557669441	0.7372175981	0.6765755054	0.7633769322	0.6872770511	0.709274673	auc	nci_60_cluster	binary	rfPca_classification	715585
0.7203703704	0.6740277778	0.654537037	0.66875	0.6595833333	0.6881481481	0.6978703704	0.6797222222	0.7006018519	0.707962963	m_auc	nci_60_cluster	class_3	rfPca_classification	715585
0.4923469388	0.5510204082	0.4598214286	0.5044642857	0.5701530612	0.5076530612	0.5573979592	0.5108418367	0.5082908163	0.5223214286	auc	nci_60_cluster	binary	rfPca_classification	321568
0.4924922601	0.481630547	0.525877193	0.440376677	0.4978844169	0.458126935	0.4789215686	0.5473684211	0.4510835913	0.5204592363	m_auc	nci_60_cluster	class_3	rfPca_classification	321568
0.5862068966	0.6054376658	0.5842175066	0.5795755968	0.5431034483	0.6558355438	0.6021220159	0.5358090186	0.6611405836	0.5596816976	auc	nci_60_cluster	binary	rfPca_classification	687806
0.5265330509	0.4879963066	0.5047525936	0.4549182554	0.4962522405	0.5004616805	0.5205040465	0.4884851448	0.4851175927	0.5161859758	m_auc	nci_60_cluster	class_3	rfPca_classification	687806
0.625	0.525862069	0.5714285714	0.5098522167	0.5295566502	0.5954433498	0.5431034483	0.5184729064	0.5474137931	0.5560344828	auc	nci_60_cluster	binary	rfPca_classification	628115
0.6066033138	0.6151072125	0.5605263158	0.5173976608	0.6368421053	0.5950536062	0.5822124756	0.6286549708	0.6326023392	0.5568957115	m_auc	nci_60_cluster	class_3	rfPca_classification	628115
0.6371173469	0.6454081633	0.6715561224	0.587372449	0.5618622449	0.6403061224	0.6020408163	0.6205357143	0.6632653061	0.6090561224	auc	nci_60_cluster	binary	rfPca_classification	711816
0.6288441692	0.6310887513	0.6935758514	0.6269349845	0.6787667699	0.6852683179	0.6367131063	0.6172342621	0.6826367389	0.6420536636	m_auc	nci_60_cluster	class_3	rfPca_classification	711816
0.5530503979	0.6485411141	0.5795755968	0.5928381963	0.5610079576	0.6392572944	0.6200265252	0.6114058355	0.6472148541	0.5901856764	auc	nci_60_cluster	binary	rfPca_classification	711751
0.6796186067	0.6963734568	0.6465498236	0.6473765432	0.6798666226	0.682236552	0.6397431658	0.6660328483	0.6801697531	0.6879960317	m_auc	nci_60_cluster	class_3	rfPca_classification	711751
0.6016009852	0.5615763547	0.5862068966	0.5215517241	0.5504926108	0.5621921182	0.5443349754	0.5726600985	0.5701970443	0.5554187192	auc	nci_60_cluster	binary	rfPca_classification	710715
0.492251462	0.5143274854	0.5561403509	0.5385233918	0.5739035088	0.6101120858	0.5842348928	0.5696393762	0.5527046784	0.5571150097	m_auc	nci_60_cluster	class_3	rfPca_classification	710715
0.0983348113	0.0957366879	0.0972869102	0.0987273819	0.1015484024	0.1018878659	0.1027778953	0.0925614815	0.0909801525	0.0912269071	rmse	bsp	regression	rfPca_regression	cisplatin
1.5203310334	1.4187562754	1.4089503602	1.3231115775	1.4453055115	1.5323758124	1.4085649082	1.4430376003	1.5133555084	1.4088071109	rmse	bsp	regression	rfPca_regression	docetaxel
0.4612074998	0.449421219	0.4434198803	0.4717895681	0.4663563865	0.4873087121	0.4499937655	0.4714785198	0.4769335349	0.4788619525	rmse	bsp	regression	rfPca_regression	erlotinib
0.8506021267	0.9221658123	0.8511650504	0.8907618692	0.8670695777	0.8342450724	0.827170459	0.8936453854	0.8279495921	0.8285073648	rmse	bsp	regression	rfPca_regression	gemcitabin
1.0620031254	1.041705961	1.0106278908	1.0376634377	1.0776355026	1.023020911	1.0336974718	1.0586386839	1.0500226529	1.0568606899	rmse	bsp	regression	rfPca_regression	paclitaxel
0.4281324508	0.420309229	0.4238106286	0.4349333175	0.4300810227	0.4200527756	0.4440881132	0.4179979281	0.4332997303	0.4323900195	rmse	bsp	regression	rfPca_regression	pemetrexed
0.1658993123	0.1717388797	0.187996481	0.169341847	0.1629018718	0.1723918778	0.164930979	0.1810599488	0.1719429001	0.1650203416	rmse	bsp	regression	rfPca_regression	regorafinib
0.7666395066	0.7337531356	0.8019059269	0.8301375921	0.8097144055	0.7673125675	0.7275918849	0.7736058327	0.8028316413	0.8164856965	rmse	bsp	regression	rfPca_regression	vinorelbin
0.1417414012	0.1463627728	0.1355014182	0.1469936548	0.1391023963	0.1437340679	0.1386842901	0.1451529797	0.1491853949	0.1384332579	rmse	nci_60	regression	rfPca_regression	carboplatin
0.2781773839	0.2781544663	0.2897165285	0.2813126026	0.2849662193	0.2691555122	0.2792940899	0.2718135489	0.2840659668	0.2807831071	rmse	nci_60	regression	rfPca_regression	cisplatin
0.7222640486	0.6859392953	0.6730111444	0.7116587112	0.703739434	0.6618156249	0.6580502705	0.6950625388	0.7143486475	0.7204977486	rmse	nci_60	regression	rfPca_regression	docetaxel
0.8526984287	0.8276844499	0.8734893551	0.8689714144	0.8789761514	0.8452401046	0.8738939048	0.851683225	0.8704202195	0.8288850768	rmse	nci_60	regression	rfPca_regression	gemcitabin
0.6867678658	0.6742991705	0.6741152611	0.6951661333	0.6643958132	0.6826620383	0.6837115271	0.6596261608	0.6780998388	0.6502879307	rmse	nci_60	regression	rfPca_regression	paclitaxel
1.4947341811	1.4832707123	1.5406433576	1.6723530395	1.534038687	1.4987692246	1.5179591882	1.5053035319	1.5202680072	1.4433173783	rmse	nci_60	regression	rfPca_regression	pemetrexed
0.5670227756	0.5505871071	0.5731133437	0.5603719968	0.523759973	0.5590575176	0.5470018666	0.5609358199	0.5650972928	0.5660073471	rmse	ir_low	regression	rfPca_regression	state1
0.1401086738	0.1434126619	0.1432264249	0.1377765291	0.1438535126	0.1436524835	0.1436651378	0.1492386277	0.1371713614	0.1435722007	rmse	nci_60_cluster	regression	rfPca_regression	679597
0.2838875692	0.2892068403	0.2917707216	0.2788193416	0.2937769597	0.2852439879	0.2832616821	0.2841561435	0.2867891655	0.2930578966	rmse	nci_60_cluster	regression	rfPca_regression	680649
0.1051729068	0.103821432	0.1040219737	0.1022429173	0.1040754582	0.1007164211	0.1028892319	0.1040266042	0.1056619476	0.0991149039	rmse	nci_60_cluster	regression	rfPca_regression	703472
0.1317267745	0.1294538709	0.1300615035	0.134496563	0.1405925853	0.1354510997	0.1302487118	0.1415654025	0.1360635471	0.1310459714	rmse	nci_60_cluster	regression	rfPca_regression	180973
0.1402481178	0.1433650005	0.1428838149	0.1456934987	0.1474336119	0.1455714829	0.1382326814	0.1456030456	0.1489619604	0.1448407299	rmse	nci_60_cluster	regression	rfPca_regression	18320
0.1633682345	0.1606717037	0.1661565347	0.1695097824	0.1610471374	0.1619977631	0.1684464322	0.1710498145	0.1612926065	0.1613365678	rmse	nci_60_cluster	regression	rfPca_regression	687350
0.3351010528	0.3302812896	0.3182452589	0.3225620495	0.3075194372	0.3295202715	0.3153393235	0.3182254137	0.3203002362	0.3247773704	rmse	nci_60_cluster	regression	rfPca_regression	700861
0.0709524721	0.0772284572	0.0761488246	0.0732094537	0.0725290483	0.0724681899	0.074381395	0.0731676249	0.0759516895	0.0737038081	rmse	nci_60_cluster	regression	rfPca_regression	715585
0.0613607383	0.0615235744	0.062891508	0.0624646986	0.0618833962	0.0628940091	0.0608180354	0.0605570389	0.0623207857	0.0619367648	rmse	nci_60_cluster	regression	rfPca_regression	321568
0.1669829693	0.1686968104	0.164764503	0.1766908556	0.1691619467	0.177715182	0.1707971475	0.1609961533	0.1619130881	0.1684178383	rmse	nci_60_cluster	regression	rfPca_regression	687806
0.3008893657	0.3086047078	0.3107304792	0.3131652123	0.3109538855	0.3054484463	0.3171116086	0.3069195014	0.3176091302	0.3099633238	rmse	nci_60_cluster	regression	rfPca_regression	628115
0.1500208386	0.1522275471	0.1581146181	0.1633738336	0.1493108331	0.1536190262	0.1544436161	0.1627026255	0.154858575	0.155671298	rmse	nci_60_cluster	regression	rfPca_regression	711816
0.1686224162	0.1634717799	0.163614958	0.1665068198	0.1691108965	0.1596316652	0.1674709837	0.1596285465	0.1653609518	0.1691836672	rmse	nci_60_cluster	regression	rfPca_regression	711751
0.1852221149	0.1907251293	0.1987079103	0.1896862637	0.1878240105	0.186256115	0.1910266069	0.1858189234	0.190437122	0.1890515037	rmse	nci_60_cluster	regression	rfPca_regression	710715
0.4736842105	0.6842105263	0.5789473684	0.5789473684	0.4210526316	0.4210526316	0.5263157895	0.5263157895	0.4736842105	0.4736842105	Accuracy	bsp	binary	svmLinearPca_classification	cisplatin
0.6598444045	0.4802259887	0.5185185185	0.4886561955	0.4886561955	0.2974358974	0.4934456929	0.4309392265	0.549969419	0.5860979463	F_score	bsp	class_3	svmLinearPca_classification	cisplatin
0.5789473684	0.5263157895	0.6315789474	0.6315789474	0.6315789474	0.6842105263	0.6315789474	0.6842105263	0.6315789474	0.5263157895	Accuracy	bsp	binary	svmLinearPca_classification	docetaxel
0.5380755847	0.5199844781	0.4396787574	0.6244725738	0.3532439388	0.4363636364	0.4363636364	0.4862637363	0.5380755847	0.5199844781	F_score	bsp	class_3	svmLinearPca_classification	docetaxel
0.5789473684	0.4736842105	0.4736842105	0.3684210526	0.5789473684	0.4210526316	0.5789473684	0.5263157895	0.4736842105	0.3157894737	Accuracy	bsp	binary	svmLinearPca_classification	erlotinib
0.2627075994	0.3799582463	0.1421744325	0.2505574136	0.2838119018	0.3569372481	0.248603352	0.1666666667	0.265646062	0.2838119018	F_score	bsp	class_3	svmLinearPca_classification	erlotinib
0.4736842105	0.5789473684	0.4210526316	0.3684210526	0.5789473684	0.4210526316	0.4736842105	0.5789473684	0.4736842105	0.4736842105	Accuracy	bsp	binary	svmLinearPca_classification	gemcitabin
0.3201982652	0.2317531979	0.2199560088	0.2555456965	0.1526770294	0.3047619048	0.3825906736	0.256546238	0.353961136	0.2741919923	F_score	bsp	class_3	svmLinearPca_classification	gemcitabin
0.5263157895	0.3157894737	0.3684210526	0.3684210526	0.4210526316	0.3684210526	0.4210526316	0.3157894737	0.5789473684	0.5263157895	Accuracy	bsp	binary	svmLinearPca_classification	paclitaxel
0.4196597353	0.2063492063	0.2154696133	0.306518724	0.100110011	0.1914580265	0.2096039257	0.3365248227	0.0833333333	0.316631872	F_score	bsp	class_3	svmLinearPca_classification	paclitaxel
0.4210526316	0.3684210526	0.3684210526	0.5789473684	0.4736842105	0.4736842105	0.4736842105	0.4736842105	0.4736842105	0.4210526316	Accuracy	bsp	binary	svmLinearPca_classification	pemetrexed
0.2962962963	0.2666666667	0.3555555556	0.2584269663	0.2845010616	0.2962962963	0.2832244009	0.3472627146	0.3237486688	0.2946859903	F_score	bsp	class_3	svmLinearPca_classification	pemetrexed
0.4736842105	0.4736842105	0.3684210526	0.5263157895	0.4736842105	0.4210526316	0.5789473684	0.4736842105	0.4736842105	0.4210526316	Accuracy	bsp	binary	svmLinearPca_classification	regorafinib
0.1176470588	0.1756519389	0.2457757296	0.2519685039	0.2700258398	0.1333333333	0.1	0.2231954582	0.1481481481	0.1176470588	F_score	bsp	class_3	svmLinearPca_classification	regorafinib
0.3157894737	0.3157894737	0.2631578947	0.2631578947	0.2631578947	0.3157894737	0.3157894737	0.3684210526	0.1578947368	0.2631578947	Accuracy	bsp	binary	svmLinearPca_classification	vinorelbin
0.0887877063	0.4237560193	0.2898789879	0.322664585	0.1775754126	0.1811594203	0.2557592854	0.2231614539	0.2747358309	0.1111111111	F_score	bsp	class_3	svmLinearPca_classification	vinorelbin
0.593220339	0.5762711864	0.5762711864	0.593220339	0.593220339	0.593220339	0.593220339	0.5762711864	0.6271186441	0.593220339	Accuracy	nci_60	binary	svmLinearPca_classification	carboplatin
0.4898067776	0.4636336822	0.517051143	0.4723231043	0.5172776874	0.520104609	0.5443548335	0.5780447357	0.4363502928	0.5405941927	F_score	nci_60	class_3	svmLinearPca_classification	carboplatin
0.593220339	0.4745762712	0.593220339	0.4915254237	0.4915254237	0.5423728814	0.5593220339	0.5423728814	0.5593220339	0.5593220339	Accuracy	nci_60	binary	svmLinearPca_classification	cisplatin
0.3052627122	0.3304023448	0.291081433	0.3046120892	0.2580719566	0.3984527433	0.3096064716	0.3355022744	0.2639885625	0.3439405937	F_score	nci_60	class_3	svmLinearPca_classification	cisplatin
0.6724137931	0.5517241379	0.6379310345	0.6551724138	0.6551724138	0.5689655172	0.6551724138	0.6206896552	0.6724137931	0.6379310345	Accuracy	nci_60	binary	svmLinearPca_classification	docetaxel
0.4902067465	0.5647741481	0.5043480417	0.4006719866	0.4731532433	0.4960594805	0.4620457228	0.4486567651	0.5550927303	0.4740502533	F_score	nci_60	class_3	svmLinearPca_classification	docetaxel
0.6610169492	0.6779661017	0.6949152542	0.6440677966	0.6949152542	0.6779661017	0.6779661017	0.6779661017	0.6440677966	0.6610169492	Accuracy	nci_60	binary	svmLinearPca_classification	gemcitabin
0.3880125709	0.4005794335	0.3452831646	0.472663845	0.3946839529	0.3637725133	0.3159638687	0.3493928029	0.3787991367	0.4565900409	F_score	nci_60	class_3	svmLinearPca_classification	gemcitabin
0.593220339	0.5762711864	0.6101694915	0.6271186441	0.6271186441	0.593220339	0.593220339	0.6610169492	0.6440677966	0.6779661017	Accuracy	nci_60	binary	svmLinearPca_classification	paclitaxel
0.4386993899	0.4058173465	0.455026455	0.472626787	0.4421758269	0.5049941753	0.3405640843	0.459084794	0.4756576973	0.4696700279	F_score	nci_60	class_3	svmLinearPca_classification	paclitaxel
0.701754386	0.6842105263	0.8245614035	0.7368421053	0.701754386	0.7368421053	0.6842105263	0.701754386	0.7192982456	0.6842105263	Accuracy	nci_60	binary	svmLinearPca_classification	pemetrexed
0.3022652862	0.2934256816	0.3037704967	0.228715934	0.2984559728	0.328099862	0.2919032278	0.2548912813	0.2796878336	0.2179261414	F_score	nci_60	class_3	svmLinearPca_classification	pemetrexed
0.91	0.91	0.92	0.9	0.91	0.9	0.92	0.91	0.9	0.89	Accuracy	ir_low	binary	svmLinearPca_classification	state1
0.8705549828	0.8809039485	0.8823790907	0.8710763105	0.8413511085	0.9109235412	0.8625858094	0.8294409329	0.8691883307	0.862262046	F_score	ir_low	class_3	svmLinearPca_classification	state1
0.5636363636	0.5272727273	0.6	0.5454545455	0.5090909091	0.5454545455	0.4545454545	0.5818181818	0.5454545455	0.5272727273	Accuracy	nci_60_cluster	binary	svmLinearPca_classification	679597
0.3761887345	0.4870977095	0.360119403	0.4867643659	0.4055827648	0.4837062144	0.4954931881	0.5097432404	0.4553703174	0.4401196745	F_score	nci_60_cluster	class_3	svmLinearPca_classification	679597
0.6140350877	0.5614035088	0.5614035088	0.5964912281	0.6315789474	0.5964912281	0.5964912281	0.5789473684	0.5964912281	0.5614035088	Accuracy	nci_60_cluster	binary	svmLinearPca_classification	680649
0.5992462219	0.5783583974	0.5788228052	0.5955834469	0.6250530792	0.6002962789	0.6447790248	0.5944309212	0.4839980882	0.5620137216	F_score	nci_60_cluster	class_3	svmLinearPca_classification	680649
0.4	0.4363636364	0.5636363636	0.4	0.3636363636	0.4363636364	0.4363636364	0.4363636364	0.4363636364	0.4181818182	Accuracy	nci_60_cluster	binary	svmLinearPca_classification	703472
0.2401377349	0.3478000282	0.3153889045	0.3242306919	0.3326676104	0.4775527319	0.3673158886	0.4002060051	0.4287423249	0.3631273062	F_score	nci_60_cluster	class_3	svmLinearPca_classification	703472
0.6610169492	0.6610169492	0.6779661017	0.6949152542	0.7288135593	0.6610169492	0.6610169492	0.7118644068	0.6949152542	0.7457627119	Accuracy	nci_60_cluster	binary	svmLinearPca_classification	180973
0.4563410198	0.5488509175	0.5293501345	0.5184304859	0.5269518809	0.4750733553	0.5680442222	0.5493711301	0.5321859078	0.5681656025	F_score	nci_60_cluster	class_3	svmLinearPca_classification	180973
0.5964912281	0.649122807	0.6140350877	0.6315789474	0.6315789474	0.5964912281	0.649122807	0.5789473684	0.5964912281	0.5263157895	Accuracy	nci_60_cluster	binary	svmLinearPca_classification	18320
0.5748320882	0.5394583128	0.5286713287	0.5461517193	0.5407801319	0.5200339863	0.5214997255	0.4918322902	0.5247171743	0.5169746268	F_score	nci_60_cluster	class_3	svmLinearPca_classification	18320
0.4727272727	0.4727272727	0.5818181818	0.4545454545	0.4909090909	0.4727272727	0.6	0.5636363636	0.5090909091	0.5272727273	Accuracy	nci_60_cluster	binary	svmLinearPca_classification	687350
0.3967184972	0.3818356776	0.271632288	0.4195649819	0.3084558229	0.3213953129	0.3919004356	0.3707922442	0.3836877878	0.4149354902	F_score	nci_60_cluster	class_3	svmLinearPca_classification	687350
0.6545454545	0.6545454545	0.6363636364	0.6545454545	0.5818181818	0.6909090909	0.6363636364	0.7090909091	0.6545454545	0.6545454545	Accuracy	nci_60_cluster	binary	svmLinearPca_classification	700861
0.5747027639	0.4868495315	0.506269746	0.5863429159	0.538212807	0.4832873888	0.5559397343	0.5425051854	0.5180467091	0.5277314806	F_score	nci_60_cluster	class_3	svmLinearPca_classification	700861
0.5862068966	0.6551724138	0.6551724138	0.6034482759	0.6551724138	0.6206896552	0.5689655172	0.6034482759	0.5517241379	0.5689655172	Accuracy	nci_60_cluster	binary	svmLinearPca_classification	715585
0.3967880464	0.4039087948	0.3848082036	0.447784096	0.3981546552	0.4953658459	0.4680983329	0.4177880741	0.4286595836	0.4314735336	F_score	nci_60_cluster	class_3	svmLinearPca_classification	715585
0.625	0.5892857143	0.6428571429	0.625	0.5714285714	0.625	0.5357142857	0.6071428571	0.6607142857	0.625	Accuracy	nci_60_cluster	binary	svmLinearPca_classification	321568
0.3648222429	0.3491459726	0.3364303679	0.2772915344	0.3562271464	0.3444063707	0.2612615749	0.2886722228	0.3913426633	0.34423031	F_score	nci_60_cluster	class_3	svmLinearPca_classification	321568
0.5454545455	0.6	0.4363636364	0.4909090909	0.4545454545	0.6181818182	0.5818181818	0.5090909091	0.6	0.5818181818	Accuracy	nci_60_cluster	binary	svmLinearPca_classification	687806
0.4393221095	0.3705036492	0.452072674	0.4644077497	0.4449723412	0.4937262559	0.404043922	0.4765723687	0.4796426449	0.4130152344	F_score	nci_60_cluster	class_3	svmLinearPca_classification	687806
0.6315789474	0.5614035088	0.649122807	0.5964912281	0.6140350877	0.5614035088	0.6140350877	0.5438596491	0.5789473684	0.6140350877	Accuracy	nci_60_cluster	binary	svmLinearPca_classification	628115
0.2415794352	0.3609984062	0.343160933	0.271772706	0.388705297	0.3190129497	0.3467883236	0.3750039483	0.4092751653	0.385159198	F_score	nci_60_cluster	class_3	svmLinearPca_classification	628115
0.6785714286	0.6607142857	0.6607142857	0.6607142857	0.625	0.625	0.6607142857	0.6785714286	0.6428571429	0.6607142857	Accuracy	nci_60_cluster	binary	svmLinearPca_classification	711816
0.4427809033	0.4646058733	0.4302018119	0.5322943768	0.4805917382	0.4071648542	0.4419062482	0.502717275	0.4461065916	0.4673812947	F_score	nci_60_cluster	class_3	svmLinearPca_classification	711816
0.6727272727	0.6727272727	0.7454545455	0.7272727273	0.7454545455	0.6909090909	0.7272727273	0.6727272727	0.7090909091	0.7272727273	Accuracy	nci_60_cluster	binary	svmLinearPca_classification	711751
0.4981950605	0.5769859249	0.5404115074	0.4990144046	0.5201065953	0.5630790678	0.4624289363	0.5124970131	0.5178382891	0.4690764355	F_score	nci_60_cluster	class_3	svmLinearPca_classification	711751
0.5964912281	0.5614035088	0.5438596491	0.5614035088	0.5964912281	0.5438596491	0.5614035088	0.6140350877	0.5614035088	0.5263157895	Accuracy	nci_60_cluster	binary	svmLinearPca_classification	710715
0.4718004886	0.4817482932	0.4534111175	0.4038918383	0.4282255665	0.4405688552	0.4440670389	0.3701618399	0.4380614357	0.3802677078	F_score	nci_60_cluster	class_3	svmLinearPca_classification	710715
0.0960264138	0.0994572059	0.0991684134	0.0998888365	0.0953834609	0.1024826307	0.094881258	0.0932715692	0.0978326561	0.0943453883	rmse	bsp	regression	svmLinearPca_regression	cisplatin
1.4330748475	1.4057678484	1.3826233734	1.3599930952	1.3942423626	1.3889690669	1.4105479302	1.4467767415	1.4525221115	1.3430273163	rmse	bsp	regression	svmLinearPca_regression	docetaxel
0.4730295132	0.4683395494	0.467719622	0.4662426097	0.4595184239	0.4657972691	0.4651493851	0.4788008636	0.4648884235	0.4687108628	rmse	bsp	regression	svmLinearPca_regression	erlotinib
0.8761328811	0.9295162716	0.8984191471	0.9516919743	0.8658401141	0.892480474	0.8718767841	0.8787308649	0.9139228946	0.8810716958	rmse	bsp	regression	svmLinearPca_regression	gemcitabin
1.0110840577	1.0109733575	0.9882794481	1.0066446965	1.0181202705	1.0254700668	1.004341586	1.0372091874	1.022527905	1.0447512754	rmse	bsp	regression	svmLinearPca_regression	paclitaxel
0.4343615278	0.4395144742	0.4374714112	0.4412352829	0.4419003744	0.4529219858	0.4651788775	0.4594779598	0.4480676512	0.4509673309	rmse	bsp	regression	svmLinearPca_regression	pemetrexed
0.155634905	0.1625215308	0.1624806327	0.1619625609	0.1644560606	0.159891791	0.1701400371	0.1610140273	0.1569869282	0.1578758867	rmse	bsp	regression	svmLinearPca_regression	regorafinib
0.8103382235	0.7824919314	0.8237772062	0.8629664302	0.8084902315	0.8113250272	0.8115605116	0.8003744352	0.8033034856	0.7786519535	rmse	bsp	regression	svmLinearPca_regression	vinorelbin
0.1423176995	0.1429637362	0.1380627086	0.1378965934	0.1400143362	0.1426100296	0.1417124997	0.1378876432	0.1435211564	0.1392953733	rmse	nci_60	regression	svmLinearPca_regression	carboplatin
0.2650880851	0.2638461449	0.2678116835	0.266763182	0.2628953306	0.2663791698	0.2670403068	0.2710644593	0.2672600458	0.2553184948	rmse	nci_60	regression	svmLinearPca_regression	cisplatin
0.703329058	0.6884417608	0.6991254963	0.6843156548	0.688048094	0.6865837898	0.6788591171	0.6874680045	0.6804722838	0.6700695859	rmse	nci_60	regression	svmLinearPca_regression	docetaxel
0.8610484062	0.8427487159	0.8747669352	0.8591154146	0.8606165578	0.8600564581	0.8693167888	0.8264447835	0.8551638242	0.8495385722	rmse	nci_60	regression	svmLinearPca_regression	gemcitabin
0.7174593003	0.7583362602	0.7268592956	0.7289095504	0.7072440875	0.7000545435	0.7277562251	0.7277803926	0.7263547659	0.7211680288	rmse	nci_60	regression	svmLinearPca_regression	paclitaxel
1.5764932192	1.5383682619	1.5151695084	1.5447652955	1.5478146028	1.543323701	1.5747344016	1.5045689899	1.5347711799	1.5316323802	rmse	nci_60	regression	svmLinearPca_regression	pemetrexed
0.2903412023	0.2845882913	0.2897285464	0.282606721	0.2685720181	0.3031745684	0.2877808353	0.2771168739	0.2986050863	0.2936273109	rmse	ir_low	regression	svmLinearPca_regression	state1
0.1259677748	0.1278615958	0.1261092786	0.1259085588	0.1258052992	0.1259537688	0.1263041305	0.1266224307	0.1273585206	0.1243036316	rmse	nci_60_cluster	regression	svmLinearPca_regression	679597
0.2872083653	0.2942560004	0.2963848727	0.2895807056	0.2961247185	0.2951325064	0.2901640263	0.291506866	0.2894549057	0.2909554086	rmse	nci_60_cluster	regression	svmLinearPca_regression	680649
0.1045345425	0.1045396285	0.1044772584	0.1050138875	0.1032666062	0.1028759206	0.1064692797	0.1067894029	0.1065971896	0.1036473266	rmse	nci_60_cluster	regression	svmLinearPca_regression	703472
0.1415228738	0.1509515244	0.141186839	0.1422534311	0.1452549146	0.1382118215	0.1422858849	0.1406232466	0.1398489354	0.1400806352	rmse	nci_60_cluster	regression	svmLinearPca_regression	180973
0.1555730635	0.1539736887	0.1476704791	0.1579330517	0.1493550362	0.1526731037	0.1484154991	0.1595941602	0.1511340598	0.1585989356	rmse	nci_60_cluster	regression	svmLinearPca_regression	18320
0.1722840512	0.1716974451	0.1735612377	0.1724151328	0.1686877536	0.1694272557	0.1689265389	0.171794965	0.1672602602	0.1706763088	rmse	nci_60_cluster	regression	svmLinearPca_regression	687350
0.3111127321	0.3179166666	0.3170921179	0.3178157546	0.3148624895	0.3163469559	0.328411104	0.3168695825	0.3208317305	0.3198824164	rmse	nci_60_cluster	regression	svmLinearPca_regression	700861
0.0764353857	0.0747967429	0.0780607871	0.075884427	0.0769520724	0.0770304567	0.0771765704	0.0778689347	0.0774752988	0.0763736479	rmse	nci_60_cluster	regression	svmLinearPca_regression	715585
0.0622713383	0.0649963352	0.0627146346	0.0637342363	0.0637669157	0.0615964356	0.0651336677	0.0657784431	0.0642564658	0.065073376	rmse	nci_60_cluster	regression	svmLinearPca_regression	321568
0.1664946569	0.1647399373	0.1700558881	0.1704746153	0.170074013	0.1691426425	0.1719960817	0.1659783221	0.1658157692	0.1687125044	rmse	nci_60_cluster	regression	svmLinearPca_regression	687806
0.3196364346	0.3046651313	0.3062927085	0.322991701	0.301565528	0.3064677096	0.3062159197	0.3057339319	0.3006132676	0.2993120354	rmse	nci_60_cluster	regression	svmLinearPca_regression	628115
0.1487768865	0.1489146378	0.1507038456	0.1529079193	0.149385287	0.1510089777	0.1468936802	0.1478575168	0.1497989235	0.1484951545	rmse	nci_60_cluster	regression	svmLinearPca_regression	711816
0.1535763092	0.1557772122	0.1554901026	0.1529302143	0.1550745663	0.1603813908	0.1574641633	0.1552878054	0.1559489416	0.1543154638	rmse	nci_60_cluster	regression	svmLinearPca_regression	711751
0.1947164295	0.1897279128	0.1990666112	0.1981663117	0.1962109264	0.1957946448	0.2000183737	0.2020725523	0.1967337685	0.2011660755	rmse	nci_60_cluster	regression	svmLinearPca_regression	710715
0.6130952381	0.5892857143	0.619047619	0.6726190476	0.7142857143	0.8214285714	0.75	0.7202380952	0.6666666667	0.630952381	auc	bsp	binary	rf2Stage_classification	cisplatin
0.615	0.6008333333	0.6316666667	0.5483333333	0.53	0.6766666667	0.5916666667	0.6783333333	0.6333333333	0.5533333333	m_auc	bsp	class_3	rf2Stage_classification	cisplatin
0.7055555556	0.5055555556	0.4222222222	0.4111111111	0.5222222222	0.4111111111	0.5666666667	0.3944444444	0.4944444444	0.6222222222	auc	bsp	binary	rf2Stage_classification	docetaxel
0.4775132275	0.4014550265	0.5324074074	0.4365079365	0.458994709	0.4781746032	0.5542328042	0.335978836	0.6349206349	0.4814814815	m_auc	bsp	class_3	rf2Stage_classification	docetaxel
0.3095238095	0.380952381	0.4166666667	0.369047619	0.2857142857	0.3988095238	0.3630952381	0.3571428571	0.1547619048	0.4285714286	auc	bsp	binary	rf2Stage_classification	erlotinib
0.350308642	0.3317901235	0.512345679	0.5277777778	0.3611111111	0.2762345679	0.4706790123	0.3765432099	0.3472222222	0.4228395062	m_auc	bsp	class_3	rf2Stage_classification	erlotinib
0.3833333333	0.4277777778	0.4666666667	0.6777777778	0.45	0.2666666667	0.4777777778	0.4944444444	0.5611111111	0.5	auc	bsp	binary	rf2Stage_classification	gemcitabin
0.3102040816	0.437414966	0.3360544218	0.3863945578	0.2829931973	0.3591836735	0.4129251701	0.1897959184	0.4258503401	0.4544217687	m_auc	bsp	class_3	rf2Stage_classification	gemcitabin
0.3055555556	0.3388888889	0.3777777778	0.35	0.3611111111	0.1944444444	0.4277777778	0.2888888889	0.2722222222	0.25	auc	bsp	binary	rf2Stage_classification	paclitaxel
0.4113756614	0.4761904762	0.3240740741	0.3551587302	0.373015873	0.501984127	0.2552910053	0.3478835979	0.417989418	0.4470899471	m_auc	bsp	class_3	rf2Stage_classification	paclitaxel
0.4055555556	0.5444444444	0.3611111111	0.3722222222	0.3333333333	0.5722222222	0.4888888889	0.2777777778	0.2888888889	0.2333333333	auc	bsp	binary	rf2Stage_classification	pemetrexed
0.5632653061	0.4578231293	0.4510204082	0.4231292517	0.3979591837	0.3891156463	0.3646258503	0.4394557823	0.3244897959	0.4707482993	m_auc	bsp	class_3	rf2Stage_classification	pemetrexed
0.0888888889	0.0333333333	0.0222222222	0	0.0166666667	0.0166666667	0	0.1	0	0.1444444444	auc	bsp	binary	rf2Stage_classification	regorafinib
0.2222222222	0.3082010582	0.2473544974	0.130952381	0.1084656085	0.1507936508	0.1276455026	0.1666666667	0.291005291	0.128968254	m_auc	bsp	class_3	rf2Stage_classification	regorafinib
0.0444444444	0.2444444444	0.1444444444	0.2111111111	0.2388888889	0.2444444444	0.1444444444	0.2277777778	0.1	0.2333333333	auc	bsp	binary	rf2Stage_classification	vinorelbin
0.3597883598	0.2347883598	0.2989417989	0.2830687831	0.3551587302	0.5185185185	0.3313492063	0.3492063492	0.373015873	0.2751322751	m_auc	bsp	class_3	rf2Stage_classification	vinorelbin
0.599078341	0.6307603687	0.6860599078	0.6486175115	0.5973502304	0.6261520737	0.5898617512	0.6497695853	0.6008064516	0.6296082949	auc	nci_60	binary	rf2Stage_classification	carboplatin
0.6421957672	0.6792989418	0.662654321	0.6686948854	0.6509479718	0.6754188713	0.6600970018	0.6595679012	0.6734347443	0.6488536155	m_auc	nci_60	class_3	rf2Stage_classification	carboplatin
0.4890804598	0.491954023	0.5287356322	0.5637931034	0.5137931034	0.5551724138	0.5775862069	0.6103448276	0.5149425287	0.5632183908	auc	nci_60	binary	rf2Stage_classification	cisplatin
0.5488977072	0.5348104056	0.4953703704	0.5246472663	0.5081790123	0.5165784832	0.5873677249	0.4985449735	0.5319664903	0.5255070547	m_auc	nci_60	class_3	rf2Stage_classification	cisplatin
0.6599286564	0.6783590963	0.6391200951	0.7247324614	0.659334126	0.6718192628	0.7003567182	0.6646848989	0.6646848989	0.7146254459	auc	nci_60	binary	rf2Stage_classification	docetaxel
0.6077777778	0.5813888889	0.5850462963	0.5781944444	0.6047685185	0.6049074074	0.5483333333	0.5437962963	0.6004166667	0.5673148148	m_auc	nci_60	class_3	rf2Stage_classification	docetaxel
0.6342165899	0.6820276498	0.6082949309	0.6814516129	0.6584101382	0.6370967742	0.5529953917	0.6365207373	0.7206221198	0.6693548387	auc	nci_60	binary	rf2Stage_classification	gemcitabin
0.7183641975	0.6793430335	0.6474867725	0.6884259259	0.6962301587	0.7158950617	0.6687169312	0.6763227513	0.646031746	0.699691358	m_auc	nci_60	class_3	rf2Stage_classification	gemcitabin
0.658045977	0.6189655172	0.6022988506	0.6206896552	0.6850574713	0.6603448276	0.5793103448	0.6505747126	0.6149425287	0.5764367816	auc	nci_60	binary	rf2Stage_classification	paclitaxel
0.6262345679	0.6469135802	0.6374338624	0.6130070547	0.6376322751	0.6240740741	0.6176366843	0.5828924162	0.6176587302	0.5868386243	m_auc	nci_60	class_3	rf2Stage_classification	paclitaxel
0.645256917	0.604743083	0.692687747	0.6749011858	0.7509881423	0.7411067194	0.6976284585	0.6136363636	0.6966403162	0.6413043478	auc	nci_60	binary	rf2Stage_classification	pemetrexed
0.5175226098	0.4962855297	0.4861111111	0.4984657623	0.5108204134	0.4970930233	0.4769056848	0.4534076227	0.4979005168	0.4649547804	m_auc	nci_60	class_3	rf2Stage_classification	pemetrexed
0.9904	0.988	0.9886	0.9852	0.9812	0.9872	0.992	0.9886	0.9872	0.9866	auc	ir_low	binary	rf2Stage_classification	state1
0.9880514706	0.9892769608	0.9885110294	0.986060049	0.9892769608	0.9937193627	0.9929534314	0.9869791667	0.9912683824	0.9871323529	m_auc	ir_low	class_3	rf2Stage_classification	state1
0.414021164	0.5648148148	0.494047619	0.5383597884	0.4391534392	0.4993386243	0.4437830688	0.5079365079	0.4768518519	0.4623015873	auc	nci_60_cluster	binary	rf2Stage_classification	679597
0.6032263321	0.5926891532	0.6112921623	0.552794525	0.5658573679	0.5984465808	0.5984194232	0.6017598175	0.6195752539	0.5720493183	m_auc	nci_60_cluster	class_3	rf2Stage_classification	679597
0.5628078818	0.5104679803	0.6065270936	0.6459359606	0.5474137931	0.6607142857	0.6373152709	0.6588669951	0.6280788177	0.5954433498	auc	nci_60_cluster	binary	rf2Stage_classification	680649
0.5140107212	0.5942251462	0.5718567251	0.5869395712	0.5742202729	0.5345272904	0.5795565302	0.6110623782	0.5615984405	0.6055555556	m_auc	nci_60_cluster	class_3	rf2Stage_classification	680649
0.6593915344	0.5535714286	0.5257936508	0.6521164021	0.5734126984	0.6236772487	0.6164021164	0.6825396825	0.666005291	0.5482804233	auc	nci_60_cluster	binary	rf2Stage_classification	703472
0.4843954248	0.5590141612	0.5356753813	0.5299291939	0.5185729847	0.5936546841	0.5773148148	0.5166122004	0.5409858388	0.5294117647	m_auc	nci_60_cluster	class_3	rf2Stage_classification	703472
0.7752873563	0.7304597701	0.6977011494	0.766091954	0.7385057471	0.7620689655	0.7235632184	0.7195402299	0.7620689655	0.7028735632	auc	nci_60_cluster	binary	rf2Stage_classification	180973
0.7168430335	0.7098324515	0.726366843	0.7331569665	0.7201499118	0.7110008818	0.7406746032	0.7130952381	0.7358686067	0.7159171076	m_auc	nci_60_cluster	class_3	rf2Stage_classification	180973
0.6282051282	0.6047008547	0.6588319088	0.5356125356	0.6467236467	0.6103988604	0.5605413105	0.6730769231	0.584045584	0.6260683761	auc	nci_60_cluster	binary	rf2Stage_classification	18320
0.6712227167	0.6526100162	0.7105318924	0.6925196016	0.6732711733	0.6783216783	0.6465352829	0.6703750795	0.680052271	0.6597796143	m_auc	nci_60_cluster	class_3	rf2Stage_classification	18320
0.5687830688	0.6514550265	0.5568783069	0.5582010582	0.6005291005	0.5694444444	0.5476190476	0.6078042328	0.5595238095	0.5740740741	auc	nci_60_cluster	binary	rf2Stage_classification	687350
0.6518114171	0.6363043832	0.6704958992	0.6187605236	0.616533594	0.5920916843	0.6559122264	0.672614198	0.6437184292	0.6360599642	m_auc	nci_60_cluster	class_3	rf2Stage_classification	687350
0.7010582011	0.6878306878	0.6937830688	0.6964285714	0.6613756614	0.6534391534	0.6951058201	0.6858465608	0.705026455	0.7195767196	auc	nci_60_cluster	binary	rf2Stage_classification	700861
0.711096627	0.6606376623	0.6901852154	0.697707892	0.6619412308	0.6999348216	0.7118841997	0.7269023953	0.6865189289	0.7134865026	m_auc	nci_60_cluster	class_3	rf2Stage_classification	700861
0.6896551724	0.6688466112	0.6718192628	0.7170035672	0.7021403092	0.6676575505	0.6284185493	0.659334126	0.6938168847	0.6397146254	auc	nci_60_cluster	binary	rf2Stage_classification	715585
0.6411111111	0.6241203704	0.6590740741	0.6279166667	0.6301851852	0.6412962963	0.6603240741	0.6332407407	0.6265740741	0.6319444444	m_auc	nci_60_cluster	class_3	rf2Stage_classification	715585
0.4292091837	0.3730867347	0.3673469388	0.4272959184	0.4279336735	0.3730867347	0.387755102	0.4993622449	0.3801020408	0.4221938776	auc	nci_60_cluster	binary	rf2Stage_classification	321568
0.4349587203	0.4026315789	0.4362229102	0.4459494324	0.3922858617	0.4428276574	0.4029927761	0.4183952528	0.4220330237	0.4476522188	m_auc	nci_60_cluster	class_3	rf2Stage_classification	321568
0.5145888594	0.4801061008	0.4641909814	0.4867374005	0.5013262599	0.4535809019	0.4920424403	0.4237400531	0.5	0.4323607427	auc	nci_60_cluster	binary	rf2Stage_classification	687806
0.4647493346	0.4913095432	0.5058660583	0.4501656618	0.5272391505	0.4470425289	0.5035304981	0.4807723643	0.4749334637	0.6030905437	m_auc	nci_60_cluster	class_3	rf2Stage_classification	687806
0.6908866995	0.7456896552	0.625	0.7222906404	0.6736453202	0.7493842365	0.6982758621	0.6625615764	0.703817734	0.6871921182	auc	nci_60_cluster	binary	rf2Stage_classification	628115
0.6418128655	0.6294834308	0.6467105263	0.6313840156	0.6140838207	0.6411306043	0.6164717349	0.6287280702	0.6670808967	0.6833576998	m_auc	nci_60_cluster	class_3	rf2Stage_classification	628115
0.6664540816	0.6530612245	0.6371173469	0.625	0.6390306122	0.625	0.6702806122	0.631377551	0.65625	0.6588010204	auc	nci_60_cluster	binary	rf2Stage_classification	711816
0.585371517	0.6490454076	0.6151702786	0.6353199174	0.6475748194	0.6188338493	0.6228070175	0.6087719298	0.5892930857	0.6333075335	m_auc	nci_60_cluster	class_3	rf2Stage_classification	711816
0.6385941645	0.6717506631	0.6405835544	0.6525198939	0.6571618037	0.6525198939	0.6704244032	0.651193634	0.6737400531	0.6578249337	auc	nci_60_cluster	binary	rf2Stage_classification	711751
0.7428626543	0.758377425	0.7543540564	0.7465553351	0.7480434303	0.7392526455	0.7593419312	0.7428902116	0.7647431658	0.7226631393	m_auc	nci_60_cluster	class_3	rf2Stage_classification	711751
0.5412561576	0.5603448276	0.5092364532	0.5344827586	0.5997536946	0.6336206897	0.552955665	0.5412561576	0.565270936	0.5628078818	auc	nci_60_cluster	binary	rf2Stage_classification	710715
0.5746588694	0.5360867446	0.4988304094	0.5183966862	0.5558235867	0.5499512671	0.5220272904	0.558162768	0.5684697856	0.4768518519	m_auc	nci_60_cluster	class_3	rf2Stage_classification	710715
0.0962394324	0.0939345159	0.0902503453	0.095102148	0.0947592849	0.0931919575	0.0943299517	0.0971060335	0.0931087136	0.0965195451	rmse	bsp	regression	rf2Stage_regression	cisplatin
1.2401965638	1.2813760446	1.2963439071	1.2879845736	1.3123983065	1.2929029169	1.3698595289	1.3312142657	1.3065585223	1.2451181229	rmse	bsp	regression	rf2Stage_regression	docetaxel
0.482087274	0.4744215372	0.471044114	0.472795725	0.4755788189	0.4875550978	0.4739726435	0.471598333	0.4730254263	0.4899332327	rmse	bsp	regression	rf2Stage_regression	erlotinib
0.8367533647	0.8683919143	0.8332224314	0.8069038657	0.8069170132	0.84782138	0.8415191775	0.8201035612	0.8182808664	0.796897164	rmse	bsp	regression	rf2Stage_regression	gemcitabin
0.9841558493	0.9718981182	0.9976432776	0.9180798035	0.9597381282	0.9711225405	0.9833392352	1.0171449486	1.0249813222	0.9917648925	rmse	bsp	regression	rf2Stage_regression	paclitaxel
0.4280174408	0.4503908223	0.4547405045	0.4423019062	0.4501009001	0.4497128479	0.4237987107	0.436127072	0.4187482963	0.4535254063	rmse	bsp	regression	rf2Stage_regression	pemetrexed
0.179070167	0.1714163581	0.1796883781	0.1780236334	0.1739244243	0.1723329253	0.1852218781	0.1727661284	0.1677108201	0.1829430654	rmse	bsp	regression	rf2Stage_regression	regorafinib
0.7776426364	0.7720124522	0.8098100149	0.8221979303	0.838053494	0.8195014	0.8130411969	0.843097648	0.7791316887	0.7975627435	rmse	bsp	regression	rf2Stage_regression	vinorelbin
0.1482749701	0.1470547844	0.1479656159	0.1481515363	0.1435121133	0.1473312061	0.1469476556	0.1466227522	0.1462077186	0.1476100494	rmse	nci_60	regression	rf2Stage_regression	carboplatin
0.2643704105	0.2700971142	0.2638326985	0.2687406293	0.2733710019	0.2674385317	0.2687652408	0.2676069634	0.2698595744	0.2704371506	rmse	nci_60	regression	rf2Stage_regression	cisplatin
0.7115018229	0.6922077826	0.7103731368	0.6921839459	0.683107553	0.6985163742	0.6670052234	0.6850660888	0.6825804094	0.6848671466	rmse	nci_60	regression	rf2Stage_regression	docetaxel
0.8245130264	0.8409601655	0.8551442742	0.8258097378	0.8514276494	0.8503428365	0.8417010201	0.8421201932	0.8277457352	0.867542814	rmse	nci_60	regression	rf2Stage_regression	gemcitabin
0.6733922289	0.6771825385	0.6613700279	0.6824666099	0.67882529	0.6802229723	0.6580686257	0.6522064199	0.677241834	0.6767709164	rmse	nci_60	regression	rf2Stage_regression	paclitaxel
1.455773486	1.5065302622	1.4999241008	1.4686455312	1.4509732327	1.4480328873	1.432429317	1.4675380608	1.432108023	1.4355834511	rmse	nci_60	regression	rf2Stage_regression	pemetrexed
0.2806949139	0.2919893394	0.2799110602	0.2856564386	0.28701553	0.2773447571	0.2744170337	0.2819569288	0.2803805594	0.2827844058	rmse	ir_low	regression	rf2Stage_regression	state1
0.125317912	0.1230429135	0.1240405803	0.1216372945	0.1227050596	0.1196746656	0.1253043824	0.1236385852	0.1239190496	0.1260499715	rmse	nci_60_cluster	regression	rf2Stage_regression	679597
0.3089870921	0.3050232178	0.3046385439	0.3101453714	0.3086118802	0.3090414275	0.2919928637	0.2993078233	0.3043804648	0.2987866901	rmse	nci_60_cluster	regression	rf2Stage_regression	680649
0.1037852141	0.1002364632	0.1005792339	0.1028311178	0.1010455643	0.1041056861	0.1033808436	0.1021294987	0.1008567662	0.1003891508	rmse	nci_60_cluster	regression	rf2Stage_regression	703472
0.1318916224	0.1294620872	0.1292724508	0.1298157764	0.1321941882	0.1337301565	0.1322046963	0.1297200696	0.1293643795	0.1339526763	rmse	nci_60_cluster	regression	rf2Stage_regression	180973
0.1519501057	0.15178577	0.1485360547	0.153213158	0.1463379579	0.1496699585	0.1464684045	0.1516483147	0.1541025673	0.1545791829	rmse	nci_60_cluster	regression	rf2Stage_regression	18320
0.1631265731	0.1643068297	0.1580925245	0.162089366	0.1546511985	0.1584142113	0.160525809	0.1591672529	0.1634548386	0.1604629776	rmse	nci_60_cluster	regression	rf2Stage_regression	687350
0.3265490708	0.3249016962	0.3345572653	0.3274378626	0.3271272244	0.3237240701	0.342262911	0.3275537405	0.3231212287	0.3206275825	rmse	nci_60_cluster	regression	rf2Stage_regression	700861
0.0796698005	0.0785472887	0.0783479638	0.0774986112	0.0780426903	0.0806231025	0.0796157405	0.0779789328	0.0789593941	0.0804973377	rmse	nci_60_cluster	regression	rf2Stage_regression	715585
0.0618542824	0.0633672122	0.0617133726	0.0627158479	0.0621094394	0.0622470854	0.0603347657	0.0624586483	0.0602232654	0.0618135742	rmse	nci_60_cluster	regression	rf2Stage_regression	321568
0.1681265254	0.1671511006	0.1748903135	0.1730072799	0.1683313161	0.1660247355	0.1720119096	0.1770019184	0.1676008787	0.1694919999	rmse	nci_60_cluster	regression	rf2Stage_regression	687806
0.3036965098	0.3011268944	0.2917602893	0.2899453768	0.308978375	0.2956260096	0.3054827974	0.3095465902	0.3051487202	0.301371595	rmse	nci_60_cluster	regression	rf2Stage_regression	628115
0.1549367401	0.1544774567	0.1549202976	0.157781482	0.1570705812	0.1546265977	0.1610679302	0.151676917	0.1541226027	0.1543774979	rmse	nci_60_cluster	regression	rf2Stage_regression	711816
0.1635373069	0.161317054	0.1592952431	0.160099329	0.1591926561	0.1596210673	0.1614476909	0.1552649024	0.1594851547	0.1617621055	rmse	nci_60_cluster	regression	rf2Stage_regression	711751
0.1904904221	0.1916926481	0.1925984045	0.1915717357	0.1936560302	0.1953460437	0.190144332	0.1916564675	0.1897097346	0.1886714147	rmse	nci_60_cluster	regression	rf2Stage_regression	710715
0.6904761905	0.7261904762	0.5238095238	0.5833333333	0.7976190476	0.7857142857	0.5	0.6428571429	0.75	0.75	auc	bsp	binary	plr_lasso	cisplatin
0.8	0.8666666667	0.8888888889	0.7555555556	0.9111111111	0.9	0.9	0.8222222222	0.8777777778	0.8666666667	auc	bsp	binary	plr_lasso	docetaxel
0.119047619	0.3214285714	0.3095238095	0.3928571429	0.4880952381	0.3571428571	0.4523809524	0.4166666667	0.3214285714	0.4047619048	auc	bsp	binary	plr_lasso	erlotinib
0.3888888889	0.3888888889	0.3777777778	0.4333333333	0.4777777778	0.4222222222	0.5777777778	0.2888888889	0.6444444444	0.4444444444	auc	bsp	binary	plr_lasso	gemcitabin
0.3333333333	0.3777777778	0.4555555556	0.2	0.2111111111	0.3888888889	0.3222222222	0.3333333333	0.4444444444	0.4888888889	auc	bsp	binary	plr_lasso	paclitaxel
0.2888888889	0.2111111111	0.1888888889	0.2555555556	0.1444444444	0.1777777778	0.4222222222	0.3555555556	0.2	0.2222222222	auc	bsp	binary	plr_lasso	pemetrexed
0.0111111111	0.1222222222	0.1333333333	0.1	0.2333333333	0.0666666667	0.1	0.1666666667	0.0777777778	0.1777777778	auc	bsp	binary	plr_lasso	regorafinib
0.1777777778	0.1333333333	0.1888888889	0.2	0.1666666667	0.3444444444	0.2777777778	0.1222222222	0.3111111111	0.1777777778	auc	bsp	binary	plr_lasso	vinorelbin
0.6267281106	0.7016129032	0.6601382488	0.7165898618	0.6313364055	0.66359447	0.6428571429	0.7361751152	0.6417050691	0.6693548387	auc	nci_60	binary	plr_lasso	carboplatin
0.6586206897	0.5942528736	0.6448275862	0.4804597701	0.5885057471	0.6770114943	0.7528735632	0.6356321839	0.6034482759	0.7655172414	auc	nci_60	binary	plr_lasso	cisplatin
0.7253269917	0.5517241379	0.6242568371	0.6813317479	0.6397146254	0.5838287753	0.661117717	0.6920332937	0.7181926278	0.5766944114	auc	nci_60	binary	plr_lasso	docetaxel
0.7165898618	0.6797235023	0.685483871	0.6970046083	0.6889400922	0.7281105991	0.685483871	0.6705069124	0.7177419355	0.7453917051	auc	nci_60	binary	plr_lasso	gemcitabin
0.5655172414	0.5172413793	0.6022988506	0.6218390805	0.6172413793	0.5632183908	0.624137931	0.5528735632	0.5896551724	0.4586206897	auc	nci_60	binary	plr_lasso	paclitaxel
0.604743083	0.6581027668	0.6383399209	0.652173913	0.6403162055	0.6245059289	0.6126482213	0.6442687747	0.5711462451	0.5592885375	auc	nci_60	binary	plr_lasso	pemetrexed
0.9396	0.9524	0.9392	0.9644	0.9404	0.954	0.956	0.9484	0.958	0.9608	auc	ir_low	binary	plr_lasso	state1
0.6587301587	0.4894179894	0.6534391534	0.5621693122	0.5806878307	0.5357142857	0.6865079365	0.7182539683	0.5013227513	0.4973544974	auc	nci_60_cluster	binary	plr_lasso	679597
0.4642857143	0.5061576355	0.4261083744	0.552955665	0.5	0.421182266	0.5	0.565270936	0.5628078818	0.4199507389	auc	nci_60_cluster	binary	plr_lasso	680649
0.6878306878	0.7103174603	0.6970899471	0.7447089947	0.7063492063	0.7486772487	0.7658730159	0.7116402116	0.7843915344	0.7605820106	auc	nci_60_cluster	binary	plr_lasso	703472
0.7068965517	0.7264367816	0.7333333333	0.683908046	0.5850574713	0.6770114943	0.6942528736	0.6586206897	0.6482758621	0.6540229885	auc	nci_60_cluster	binary	plr_lasso	180973
0.452991453	0.3404558405	0.4928774929	0.5056980057	0.4814814815	0.5242165242	0.4786324786	0.4643874644	0.547008547	0.3931623932	auc	nci_60_cluster	binary	plr_lasso	18320
0.5277777778	0.5582010582	0.4708994709	0.6044973545	0.626984127	0.4894179894	0.5383597884	0.455026455	0.5753968254	0.6507936508	auc	nci_60_cluster	binary	plr_lasso	687350
0.5978835979	0.5767195767	0.5952380952	0.5925925926	0.5515873016	0.537037037	0.6058201058	0.5846560847	0.6666666667	0.5965608466	auc	nci_60_cluster	binary	plr_lasso	700861
0.4708680143	0.4875148633	0.5826397146	0.5434007134	0.5552913199	0.5850178359	0.5600475624	0.5873959572	0.5255648038	0.6135552913	auc	nci_60_cluster	binary	plr_lasso	715585
0.4094387755	0.3915816327	0.3635204082	0.3469387755	0.4413265306	0.4272959184	0.3915816327	0.3788265306	0.4234693878	0.4604591837	auc	nci_60_cluster	binary	plr_lasso	321568
0.523872679	0.3819628647	0.4681697613	0.4708222812	0.525198939	0.525198939	0.5437665782	0.474801061	0.4628647215	0.4920424403	auc	nci_60_cluster	binary	plr_lasso	687806
0.6662561576	0.671182266	0.6145320197	0.6674876847	0.6490147783	0.7352216749	0.6330049261	0.7068965517	0.6379310345	0.631773399	auc	nci_60_cluster	binary	plr_lasso	628115
0.5982142857	0.4846938776	0.4540816327	0.4795918367	0.4923469388	0.5701530612	0.6275510204	0.5433673469	0.5165816327	0.4693877551	auc	nci_60_cluster	binary	plr_lasso	711816
0.7824933687	0.7334217507	0.7652519894	0.6896551724	0.7519893899	0.7082228117	0.7519893899	0.8129973475	0.7612732095	0.7546419098	auc	nci_60_cluster	binary	plr_lasso	711751
0.6022167488	0.5443349754	0.5960591133	0.5246305419	0.60591133	0.5406403941	0.4655172414	0.5726600985	0.5714285714	0.6477832512	auc	nci_60_cluster	binary	plr_lasso	710715
0.0948004364	0.0839280116	0.0798777544	0.0822252656	0.0892830589	0.0851483501	0.1002193439	0.0825272609	0.0897378721	0.0919525056	rmse	bsp	regression	elasticNet	cisplatin
1.3865154882	1.2179199088	1.1433674547	1.1825612314	1.2415374079	1.2344564991	1.4163317013	1.2797876702	1.3050970074	1.3010969124	rmse	bsp	regression	elasticNet	docetaxel
0.4646960243	0.4511480938	0.4267163922	0.4979757331	0.4573980996	0.4015801728	0.4275731055	0.4353792414	0.433635275	0.4290098191	rmse	bsp	regression	elasticNet	erlotinib
0.8526780729	0.8629871966	0.9488645979	0.8128496784	0.8965812885	0.8509530169	0.8973605493	0.9234230558	0.8951038955	0.9357956123	rmse	bsp	regression	elasticNet	gemcitabin
0.8739670344	0.889936122	0.8036779532	0.8935155461	0.7992699227	0.956522736	0.8635231538	0.8477455185	0.8686932328	0.9261172131	rmse	bsp	regression	elasticNet	paclitaxel
0.3947737023	0.4662113105	0.413012236	0.4373579879	0.5084401306	0.4062923271	0.4240694215	0.4682633712	0.449833629	0.4421454229	rmse	bsp	regression	elasticNet	pemetrexed
0.2387955256	0.1964104132	0.2017895581	0.1966184846	0.2113270902	0.1948283385	0.2090731946	0.1915472548	0.1965374077	0.2218159212	rmse	bsp	regression	elasticNet	regorafinib
0.7792597463	0.7009754704	0.7584456095	0.9949597325	0.7274226021	0.7498910463	0.8294715504	0.7363383267	0.7135652611	0.7561443109	rmse	bsp	regression	elasticNet	vinorelbin
0.1449694024	0.1447847132	0.1479643656	0.1539348848	0.1548416954	0.1501169912	0.1509395772	0.1576812607	0.1556047917	0.1515173358	rmse	nci_60	regression	elasticNet	carboplatin
0.2822250298	0.2943657603	0.2902331488	0.27322965	0.2857226518	0.2802171547	0.2965246757	0.2908632615	0.2792087532	0.2763809527	rmse	nci_60	regression	elasticNet	cisplatin
0.8411617343	0.8694789953	0.7680120317	0.8294293835	0.7683055223	0.8444420235	0.7920103679	0.8023239438	0.7708633743	0.7874817411	rmse	nci_60	regression	elasticNet	docetaxel
0.9460913894	0.8893815771	0.9788942287	0.9568275099	0.9445085783	0.9613005805	0.9517502749	0.9260297397	0.9422636806	0.9254890924	rmse	nci_60	regression	elasticNet	gemcitabin
0.7458362835	0.704398745	0.7385560418	0.6948170518	0.7479959164	0.7080810989	0.7505036518	0.7253855849	0.7182238357	0.685533086	rmse	nci_60	regression	elasticNet	paclitaxel
1.6891919366	1.653393348	1.6887848341	1.8334622591	1.7524203715	1.711551696	1.7771246572	1.774714914	1.589044069	1.688761966	rmse	nci_60	regression	elasticNet	pemetrexed
0.1022065216	0.1097201542	0.1110318655	0.1120624886	0.1108202264	0.1124261141	0.1100350145	0.1096324142	0.1160785846	0.1106741776	rmse	ir_low	regression	elasticNet	state1
0.1504629151	0.1814249545	0.1668929034	0.1495608277	0.1562221024	0.1546844447	0.1642464178	0.1703094414	0.1575390091	0.1615063456	rmse	nci_60_cluster	regression	elasticNet	679597
0.318724468	0.3410233262	0.3267504396	0.3101229443	0.3345984705	0.3249265291	0.3307941123	0.3046534759	0.3317516816	0.3040027794	rmse	nci_60_cluster	regression	elasticNet	680649
0.1034287819	0.108923793	0.1022264502	0.1044972748	0.1074057801	0.1017305405	0.1100475958	0.1064950263	0.0997486227	0.1084002956	rmse	nci_60_cluster	regression	elasticNet	703472
0.1449673676	0.1358933757	0.1392681809	0.1336970862	0.134702171	0.1370667801	0.1420487252	0.1393362878	0.140690728	0.1408535334	rmse	nci_60_cluster	regression	elasticNet	180973
0.1672701643	0.1617193415	0.1581706834	0.1676858091	0.1526678403	0.1605263231	0.1487502649	0.1501273881	0.1491691067	0.1608712666	rmse	nci_60_cluster	regression	elasticNet	18320
0.1998691091	0.2034240691	0.1948809821	0.2013952883	0.2052247382	0.199619049	0.1932527418	0.2000659273	0.1878561743	0.1925200468	rmse	nci_60_cluster	regression	elasticNet	687350
0.2707226732	0.3043807701	0.2791173909	0.2826886493	0.2686182278	0.2658244752	0.2607287933	0.2965705813	0.2781093332	0.2597894753	rmse	nci_60_cluster	regression	elasticNet	700861
0.0862765195	0.0854595325	0.088805341	0.0868723144	0.0825568938	0.0858773612	0.0824622086	0.0789218705	0.0881360409	0.0846009795	rmse	nci_60_cluster	regression	elasticNet	715585
0.0728992666	0.0693920526	0.0650129605	0.0705352027	0.0677598153	0.0698371732	0.0713225753	0.0647071729	0.0670944468	0.0681001865	rmse	nci_60_cluster	regression	elasticNet	321568
0.1751217535	0.1654023758	0.1806255844	0.1623300513	0.1698060726	0.1761447745	0.159800588	0.1658110813	0.1674541517	0.1739075552	rmse	nci_60_cluster	regression	elasticNet	687806
0.3484328611	0.3402944019	0.3090609404	0.4055559238	0.341095845	0.3310182463	0.4048838783	0.3472112877	0.3922197814	0.3790871291	rmse	nci_60_cluster	regression	elasticNet	628115
0.1648972646	0.1582060359	0.1668638292	0.1490777796	0.1506669922	0.1457068651	0.1457086174	0.1512626108	0.1466122888	0.1455883098	rmse	nci_60_cluster	regression	elasticNet	711816
0.2494250358	0.2634242767	0.1890152945	0.2077436205	0.244822915	0.1948659271	0.1957011501	0.2116148266	0.2111057992	0.1869338664	rmse	nci_60_cluster	regression	elasticNet	711751
0.1701416313	0.1670448651	0.177542701	0.1711027564	0.1636436554	0.1699333483	0.1615326828	0.1762709739	0.1785384854	0.1737171658	rmse	nci_60_cluster	regression	elasticNet	710715
0.4676	0.4192	0.4112	0.4244	0.4288	0.4358	0.4456	0.3928	0.4674	0.4074	auc	ir_low	binary	rfDefault_classification	state0
0.4608203576	0.4883308103	0.4664161621	0.5038657007	0.4520166522	0.4098994377	0.4862943339	0.4473489764	0.4724805363	0.4177750144	m_auc	ir_low	class_3	rfDefault_classification	state0
1.1429859111	1.1443604822	1.1350412794	1.1324304196	1.1367558973	1.1339271668	1.1343921878	1.1320111575	1.1273628578	1.1336396264	rmse	ir_low	regression	rfDefault_regression	state0
0.55	0.51	0.48	0.44	0.43	0.48	0.51	0.46	0.48	0.47	Accuracy	ir_low	binary	svmLinear_classification	state0
0.3145466815	0.2629584265	0.2933579336	0.2398956683	0.2746871021	0.2254399416	0.287678509	0.2726377335	0.2614663542	0.3062567063	F_score	ir_low	class_3	svmLinear_classification	state0
1.2124367456	1.2453938002	1.2128018564	1.2211550372	1.2345770483	1.2353468705	1.1989402572	1.257935517	1.1993465414	1.2382877908	rmse	ir_low	regression	svmLinear_regression	state0
0.344	0.44	0.4272	0.3862	0.4898	0.4008	0.469	0.4298	0.4076	0.4208	auc	ir_low	binary	rfPca_classification	state0
0.450809184	0.4356978085	0.4672271482	0.4279754181	0.4523140138	0.3989781574	0.4945844146	0.4282637687	0.4030240773	0.4660917676	m_auc	ir_low	class_3	rfPca_classification	state0
1.1489431569	1.1382250527	1.1476341018	1.1663045946	1.1667702555	1.1675470745	1.1365968342	1.2095834506	1.1451917161	1.1424144045	rmse	ir_low	regression	rfPca_regression	state0
0.5	0.47	0.48	0.52	0.42	0.5	0.49	0.43	0.52	0.51	Accuracy	ir_low	binary	svmLinearPca_classification	state0
0.3841669283	0.2924309003	0.3493505056	0.3410676811	0.3467501818	0.2992622322	0.3425681514	0.2902619367	0.2980204443	0.2917897396	F_score	ir_low	class_3	svmLinearPca_classification	state0
1.1249180203	1.129231097	1.1144321663	1.0970234336	1.1250536955	1.1261282085	1.1111851102	1.1342347353	1.1196713595	1.1279134698	rmse	ir_low	regression	svmLinearPca_regression	state0
0.4608	0.4572	0.3896	0.4078	0.4888	0.471	0.4668	0.4194	0.4706	0.4818	auc	ir_low	binary	rf2Stage_classification	state0
0.4991259371	0.4794640283	0.5149401672	0.446790297	0.5046045992	0.460306733	0.4718047145	0.4871323529	0.4726967993	0.4418973472	m_auc	ir_low	class_3	rf2Stage_classification	state0
1.1408090702	1.1262828453	1.1310354122	1.1436588581	1.1179665836	1.1241971353	1.1357853393	1.1204339284	1.1442764759	1.1246275985	rmse	ir_low	regression	rf2Stage_regression	state0
0.4508	0.4292	0.4836	0.4576	0.4512	0.462	0.4832	0.3868	0.4368	0.4772	auc	ir_low	binary	plr_lasso	state0
1.3856285902	1.4379840333	1.3612652802	1.364109618	1.3596877787	1.3659752548	1.43172575	1.2853302812	1.3982022051	1.425318872	rmse	ir_low	regression	elasticNet	state0
